# Supplementary material for: SemaTyP: a knowledge graph based literature mining method for drug discovery
Source: BMC Bioinformatics. 2018 May 30;19:193. doi: 10.1186/s12859-018-2167-5 (PMC5975655; doi:10.1186/s12859-018-2167-5)
Supplement: Supplementary file 1 — Supplementary Data 1. The gold standard drug-target-disease cases used in this work. The 7144 drug-target-disease cases which are extracted from Therapeutic Target Database (TTD) as true cases for constructing training data. (TXT 466 kb) [file 12859_2018_2167_MOESM1_ESM.txt]

Disease:sickle-cell_disease	Target:humanized_igg2	Drug:selg2
Disease:attention_deficit_hyperactivity_disorder	Target:nicotinic_ach_receptor	Drug:nd-0801
Disease:attention_deficit_hyperactivity_disorder	Target:adrenergic_receptor	Drug:ar08
Disease:breast_cancer	Target:cypxix	Drug:ym-511
Disease:breast_cancer	Target:cytochrome_p450_19	Drug:ym-511
Disease:breast_cancer	Target:estrogen_synthetase	Drug:ym-511
Disease:breast_cancer	Target:p-450arom	Drug:ym-511
Disease:breast_cancer	Target:aromatase	Drug:ym-511
Disease:breast_cancer	Target:estradiol_receptor	Drug:acolbifene
Disease:breast_cancer	Target:estrogen_receptor_alpha	Drug:acolbifene
Disease:breast_cancer	Target:er-alpha	Drug:acolbifene
Disease:breast_cancer	Target:eralpha	Drug:acolbifene
Disease:breast_cancer	Target:er	Drug:acolbifene
Disease:breast_cancer	Target:oestrogen_receptor_alpha	Drug:acolbifene
Disease:breast_cancer	Target:oestrogen_receptor	Drug:acolbifene
Disease:breast_cancer	Target:estrogen_receptor	Drug:acolbifene
Disease:breast_cancer	Target:estradiol_receptor	Drug:afimoxifene
Disease:breast_cancer	Target:estrogen_receptor_alpha	Drug:afimoxifene
Disease:breast_cancer	Target:er-alpha	Drug:afimoxifene
Disease:breast_cancer	Target:eralpha	Drug:afimoxifene
Disease:breast_cancer	Target:er	Drug:afimoxifene
Disease:breast_cancer	Target:oestrogen_receptor_alpha	Drug:afimoxifene
Disease:breast_cancer	Target:oestrogen_receptor	Drug:afimoxifene
Disease:breast_cancer	Target:estrogen_receptor	Drug:afimoxifene
Disease:breast_cancer	Target:complement-associated_protein_sp-40,40	Drug:ogx-011
Disease:breast_cancer	Target:apo-j	Drug:ogx-011
Disease:breast_cancer	Target:apolipoprotein_j	Drug:ogx-011
Disease:breast_cancer	Target:testosterone-repressed_prostate_message_2	Drug:ogx-011
Disease:breast_cancer	Target:cli	Drug:ogx-011
Disease:breast_cancer	Target:trpm-2	Drug:ogx-011
Disease:breast_cancer	Target:mrna_of_clusterin	Drug:ogx-011
Disease:breast_cancer	Target:complement_cytolysis_inhibitor	Drug:ogx-011
Disease:breast_cancer	Target:na1/na2	Drug:ogx-011
Disease:breast_cancer	Target:erbb2	Drug:trastuzumab-dm1
Disease:breast_cancer	Target:epidermal_growth_factor_receptor_2	Drug:trastuzumab-dm1
Disease:breast_cancer	Target:receptor_protein-tyrosine_kinase_erbb-2	Drug:trastuzumab-dm1
Disease:breast_cancer	Target:erb2	Drug:trastuzumab-dm1
Disease:breast_cancer	Target:c-erbb-2_oncoprotein	Drug:trastuzumab-dm1
Disease:breast_cancer	Target:neu_proto-oncogene	Drug:trastuzumab-dm1
Disease:breast_cancer	Target:tyrosine_kinase_receptor_erbb2	Drug:trastuzumab-dm1
Disease:breast_cancer	Target:p185erbb2	Drug:trastuzumab-dm1
Disease:breast_cancer	Target:her2_(erbb2/neu)	Drug:trastuzumab-dm1
Disease:breast_cancer	Target:her-2	Drug:trastuzumab-dm1
Disease:breast_cancer	Target:tyrosine_kinase-type_cell_surface_receptor_her2	Drug:trastuzumab-dm1
Disease:breast_cancer	Target:mln_19	Drug:trastuzumab-dm1
Disease:breast_cancer	Target:c-erbb-2	Drug:trastuzumab-dm1
Disease:breast_cancer	Target:her2/neu	Drug:trastuzumab-dm1
Disease:breast_cancer	Target:erbb2	Drug:pf-05280014
Disease:breast_cancer	Target:epidermal_growth_factor_receptor_2	Drug:pf-05280014
Disease:breast_cancer	Target:receptor_protein-tyrosine_kinase_erbb-2	Drug:pf-05280014
Disease:breast_cancer	Target:erb2	Drug:pf-05280014
Disease:breast_cancer	Target:c-erbb-2_oncoprotein	Drug:pf-05280014
Disease:breast_cancer	Target:neu_proto-oncogene	Drug:pf-05280014
Disease:breast_cancer	Target:tyrosine_kinase_receptor_erbb2	Drug:pf-05280014
Disease:breast_cancer	Target:p185erbb2	Drug:pf-05280014
Disease:breast_cancer	Target:her2_(erbb2/neu)	Drug:pf-05280014
Disease:breast_cancer	Target:her-2	Drug:pf-05280014
Disease:breast_cancer	Target:tyrosine_kinase-type_cell_surface_receptor_her2	Drug:pf-05280014
Disease:breast_cancer	Target:mln_19	Drug:pf-05280014
Disease:breast_cancer	Target:c-erbb-2	Drug:pf-05280014
Disease:breast_cancer	Target:her2/neu	Drug:pf-05280014
Disease:breast_cancer	Target:heat_shock_protein_hsp_90	Drug:medi-561
Disease:breast_cancer	Target:cypxix	Drug:fadrozole
Disease:breast_cancer	Target:cytochrome_p450_19	Drug:fadrozole
Disease:breast_cancer	Target:estrogen_synthetase	Drug:fadrozole
Disease:breast_cancer	Target:p-450arom	Drug:fadrozole
Disease:breast_cancer	Target:aromatase	Drug:fadrozole
Disease:breast_cancer	Target:estradiol_receptor	Drug:era-923
Disease:breast_cancer	Target:estrogen_receptor_alpha	Drug:era-923
Disease:breast_cancer	Target:er-alpha	Drug:era-923
Disease:breast_cancer	Target:eralpha	Drug:era-923
Disease:breast_cancer	Target:er	Drug:era-923
Disease:breast_cancer	Target:oestrogen_receptor_alpha	Drug:era-923
Disease:breast_cancer	Target:oestrogen_receptor	Drug:era-923
Disease:breast_cancer	Target:estrogen_receptor	Drug:era-923
Disease:breast_cancer	Target:cypxix	Drug:formestane
Disease:breast_cancer	Target:cytochrome_p450_19	Drug:formestane
Disease:breast_cancer	Target:estrogen_synthetase	Drug:formestane
Disease:breast_cancer	Target:p-450arom	Drug:formestane
Disease:breast_cancer	Target:aromatase	Drug:formestane
Disease:breast_cancer	Target:estradiol_receptor	Drug:arn-810
Disease:breast_cancer	Target:estrogen_receptor_alpha	Drug:arn-810
Disease:breast_cancer	Target:er-alpha	Drug:arn-810
Disease:breast_cancer	Target:eralpha	Drug:arn-810
Disease:breast_cancer	Target:er	Drug:arn-810
Disease:breast_cancer	Target:oestrogen_receptor_alpha	Drug:arn-810
Disease:breast_cancer	Target:oestrogen_receptor	Drug:arn-810
Disease:breast_cancer	Target:estrogen_receptor	Drug:arn-810
Disease:breast_cancer	Target:ip-1164	Drug:nb1011
Disease:breast_cancer	Target:hrt_(oral)	Drug:nb1011
Disease:breast_cancer	Target:hrt_(oral),_shire	Drug:nb1011
Disease:breast_cancer	Target:ip-1163	Drug:nb1011
Disease:breast_cancer	Target:ip-1162	Drug:nb1011
Disease:breast_cancer	Target:ok/sw-cl.29	Drug:nb1011
Disease:breast_cancer	Target:t	Drug:nb1011
Disease:breast_cancer	Target:thymidylate_synthase	Drug:nb1011
Disease:breast_cancer	Target:human_recombinant_thymidylate_synthase	Drug:nb1011
Disease:breast_cancer	Target:tsase	Drug:nb1011
Disease:breast_cancer	Target:asc	Drug:coumate
Disease:breast_cancer	Target:estrogen_synthetase	Drug:coumate
Disease:breast_cancer	Target:p-450arom	Drug:coumate
Disease:breast_cancer	Target:steroid_sulfatase	Drug:coumate
Disease:breast_cancer	Target:estrone_sulfatase	Drug:coumate
Disease:breast_cancer	Target:arylsulfatase_c	Drug:coumate
Disease:breast_cancer	Target:steryl-sulfate_sulfohydrolase	Drug:coumate
Disease:breast_cancer	Target:cypxix	Drug:coumate
Disease:breast_cancer	Target:cytochrome_p450_19	Drug:coumate
Disease:breast_cancer	Target:aromatase	Drug:coumate
Disease:breast_cancer	Target:steryl-sulfatase	Drug:coumate
Disease:breast_cancer	Target:st	Drug:coumate
Disease:breast_cancer	Target:estradiol_receptor	Drug:arzoxifene
Disease:breast_cancer	Target:oestrogen_receptor	Drug:arzoxifene
Disease:breast_cancer	Target:estrogen_receptor_alpha	Drug:arzoxifene
Disease:breast_cancer	Target:er-alpha	Drug:arzoxifene
Disease:breast_cancer	Target:oestrogen_receptor_beta	Drug:arzoxifene
Disease:breast_cancer	Target:er	Drug:arzoxifene
Disease:breast_cancer	Target:estrogen_receptor_beta	Drug:arzoxifene
Disease:breast_cancer	Target:erbeta	Drug:arzoxifene
Disease:breast_cancer	Target:estrogen_receptor	Drug:arzoxifene
Disease:breast_cancer	Target:beta-1	Drug:arzoxifene
Disease:breast_cancer	Target:er-beta	Drug:arzoxifene
Disease:breast_cancer	Target:oestrogen_receptor_alpha	Drug:arzoxifene
Disease:breast_cancer	Target:eralpha	Drug:arzoxifene
Disease:breast_cancer	Target:epidermal_growth_factor_receptor	Drug:hki-272
Disease:breast_cancer	Target:erbb2	Drug:hki-272
Disease:breast_cancer	Target:epidermal_growth_factor_receptor_2	Drug:hki-272
Disease:breast_cancer	Target:her-2	Drug:hki-272
Disease:breast_cancer	Target:erb2	Drug:hki-272
Disease:breast_cancer	Target:receptor_protein-tyrosine_kinase_erbb-2	Drug:hki-272
Disease:breast_cancer	Target:epidermal_growth_factor_receptor_erbb-1	Drug:hki-272
Disease:breast_cancer	Target:c-erbb-2_oncoprotein	Drug:hki-272
Disease:breast_cancer	Target:neu_proto-oncogene	Drug:hki-272
Disease:breast_cancer	Target:egfr	Drug:hki-272
Disease:breast_cancer	Target:tyrosine_kinase_receptor_erbb2	Drug:hki-272
Disease:breast_cancer	Target:p185erbb2	Drug:hki-272
Disease:breast_cancer	Target:her2_(erbb2/neu)	Drug:hki-272
Disease:breast_cancer	Target:egfr-tk	Drug:hki-272
Disease:breast_cancer	Target:receptor_protein-tyrosine_kinase_erbb-1	Drug:hki-272
Disease:breast_cancer	Target:her2/neu	Drug:hki-272
Disease:breast_cancer	Target:tyrosine_kinase-type_cell_surface_receptor_her2	Drug:hki-272
Disease:breast_cancer	Target:mln_19	Drug:hki-272
Disease:breast_cancer	Target:c-erbb-2	Drug:hki-272
Disease:breast_cancer	Target:epidermal_growth_factor_receptor-tyrosine_kinase	Drug:hki-272
Disease:breast_cancer	Target:erbb2	Drug:azd8931
Disease:breast_cancer	Target:epidermal_growth_factor_receptor_2	Drug:azd8931
Disease:breast_cancer	Target:receptor_protein-tyrosine_kinase_erbb-2	Drug:azd8931
Disease:breast_cancer	Target:erb2	Drug:azd8931
Disease:breast_cancer	Target:c-erbb-2_oncoprotein	Drug:azd8931
Disease:breast_cancer	Target:neu_proto-oncogene	Drug:azd8931
Disease:breast_cancer	Target:tyrosine_kinase_receptor_erbb2	Drug:azd8931
Disease:breast_cancer	Target:p185erbb2	Drug:azd8931
Disease:breast_cancer	Target:her2_(erbb2/neu)	Drug:azd8931
Disease:breast_cancer	Target:her-2	Drug:azd8931
Disease:breast_cancer	Target:tyrosine_kinase-type_cell_surface_receptor_her2	Drug:azd8931
Disease:breast_cancer	Target:mln_19	Drug:azd8931
Disease:breast_cancer	Target:c-erbb-2	Drug:azd8931
Disease:breast_cancer	Target:her2/neu	Drug:azd8931
Disease:breast_cancer	Target:epidermal_growth_factor_receptor	Drug:varlitinib
Disease:breast_cancer	Target:receptor_tyrosine-protein_kinase_erbb-2	Drug:varlitinib
Disease:breast_cancer	Target:epidermal_growth_factor_receptor_erbb-1	Drug:varlitinib
Disease:breast_cancer	Target:egfr-tk	Drug:varlitinib
Disease:breast_cancer	Target:erbb2_tyrosine_kinase_receptor	Drug:varlitinib
Disease:breast_cancer	Target:egfr	Drug:varlitinib
Disease:breast_cancer	Target:p185erbb2	Drug:varlitinib
Disease:breast_cancer	Target:proto-oncogene_neu	Drug:varlitinib
Disease:breast_cancer	Target:receptor_protein-tyrosine_kinase_erbb-1	Drug:varlitinib
Disease:breast_cancer	Target:proto-oncogene_c-erbb-2	Drug:varlitinib
Disease:breast_cancer	Target:metastatic_lymph_node_gene_19_protein	Drug:varlitinib
Disease:breast_cancer	Target:tyrosine_kinase-type_cell_surface_receptor_her2	Drug:varlitinib
Disease:breast_cancer	Target:mln_19	Drug:varlitinib
Disease:breast_cancer	Target:cd340	Drug:varlitinib
Disease:breast_cancer	Target:epidermal_growth_factor_receptor-tyrosine_kinase	Drug:varlitinib
Disease:breast_cancer	Target:heat_shock_protein_hsp_90	Drug:17aag
Disease:breast_cancer	Target:erbb2	Drug:mm-302
Disease:breast_cancer	Target:epidermal_growth_factor_receptor_2	Drug:mm-302
Disease:breast_cancer	Target:receptor_protein-tyrosine_kinase_erbb-2	Drug:mm-302
Disease:breast_cancer	Target:erb2	Drug:mm-302
Disease:breast_cancer	Target:c-erbb-2_oncoprotein	Drug:mm-302
Disease:breast_cancer	Target:neu_proto-oncogene	Drug:mm-302
Disease:breast_cancer	Target:tyrosine_kinase_receptor_erbb2	Drug:mm-302
Disease:breast_cancer	Target:p185erbb2	Drug:mm-302
Disease:breast_cancer	Target:her2_(erbb2/neu)	Drug:mm-302
Disease:breast_cancer	Target:her-2	Drug:mm-302
Disease:breast_cancer	Target:tyrosine_kinase-type_cell_surface_receptor_her2	Drug:mm-302
Disease:breast_cancer	Target:mln_19	Drug:mm-302
Disease:breast_cancer	Target:c-erbb-2	Drug:mm-302
Disease:breast_cancer	Target:her2/neu	Drug:mm-302
Disease:muscular_atrophy	Target:troponin_t,_fast_skeletal_muscle	Drug:ck-2127107
Disease:muscular_atrophy	Target:beta-tntf	Drug:ck-2127107
Disease:muscular_atrophy	Target:tnnc2	Drug:ck-2127107
Disease:muscular_atrophy	Target:troponin_i,_fast-twitch_isoform	Drug:ck-2127107
Disease:muscular_atrophy	Target:tnnt3	Drug:ck-2127107
Disease:muscular_atrophy	Target:tnni2	Drug:ck-2127107
Disease:muscular_atrophy	Target:ftnt	Drug:ck-2127107
Disease:muscular_atrophy	Target:troponin_i,_fast_skeletal_muscle	Drug:ck-2127107
Disease:muscular_atrophy	Target:troponin_c,_skeletal_muscle	Drug:ck-2127107
Disease:muscular_atrophy	Target:fast_skeletal_muscle_troponin_t	Drug:ck-2127107
Disease:muscular_atrophy	Target:tntf	Drug:ck-2127107
Disease:muscular_atrophy	Target:fast_skeletal_muscle_troponin_complex	Drug:ck-2127107
Disease:muscular_atrophy	Target:myostatin	Drug:ly2495655
Disease:muscular_atrophy	Target:growth/differentiation_factor_8	Drug:ly2495655
Disease:muscular_atrophy	Target:gdf-8	Drug:ly2495655
Disease:acute_lymphoblastic_leukemia	Target:abelson_murine_leukemia_viral_oncogene_homolog_1	Drug:dcc-2036
Disease:acute_lymphoblastic_leukemia	Target:abl	Drug:dcc-2036
Disease:acute_lymphoblastic_leukemia	Target:abelson_tyrosine-protein_kinase_1	Drug:dcc-2036
Disease:acute_lymphoblastic_leukemia	Target:tyrosine-protein_kinase_abl1	Drug:dcc-2036
Disease:acute_lymphoblastic_leukemia	Target:p150	Drug:dcc-2036
Disease:acute_lymphoblastic_leukemia	Target:proto-oncogene_c-abl	Drug:dcc-2036
Disease:acute_lymphoblastic_leukemia	Target:cd3	Drug:mgd006
Disease:acute_lymphoblastic_leukemia	Target:t-cell_receptor_t3_gamma_chain	Drug:mgd006
Disease:acute_lymphoblastic_leukemia	Target:cd3g	Drug:mgd006
Disease:acute_lymphoblastic_leukemia	Target:t-cell_surface_glycoprotein_cd3_gamma_chain	Drug:mgd006
Disease:insomnia	Target:hfgan72_receptor	Drug:mk-4305
Disease:insomnia	Target:orexin-1_receptor	Drug:mk-4305
Disease:insomnia	Target:hypocretin_receptor_type_1	Drug:mk-4305
Disease:insomnia	Target:ox1r	Drug:mk-4305
Disease:insomnia	Target:orexin_receptor_type_1	Drug:mk-4305
Disease:insomnia	Target:7-transmembrane_g-protein_coupled_neuropeptide_receptor	Drug:mk-4305
Disease:insomnia	Target:hfgan72_receptor	Drug:gsk649868
Disease:insomnia	Target:orexin-1_receptor	Drug:gsk649868
Disease:insomnia	Target:hypocretin_receptor_type_1	Drug:gsk649868
Disease:insomnia	Target:ox1r	Drug:gsk649868
Disease:insomnia	Target:orexin_receptor_type_1	Drug:gsk649868
Disease:insomnia	Target:7-transmembrane_g-protein_coupled_neuropeptide_receptor	Drug:gsk649868
Disease:insomnia	Target:hfgan72_receptor	Drug:sb-649868
Disease:insomnia	Target:orexin-1_receptor	Drug:sb-649868
Disease:insomnia	Target:hypocretin_receptor_type_1	Drug:sb-649868
Disease:insomnia	Target:ox1r	Drug:sb-649868
Disease:insomnia	Target:orexin_receptor_type_1	Drug:sb-649868
Disease:insomnia	Target:7-transmembrane_g-protein_coupled_neuropeptide_receptor	Drug:sb-649868
Disease:insomnia	Target:melatonin_receptor	Drug:neu-p11
Disease:insomnia	Target:mel-1b-r	Drug:tasimelteon
Disease:insomnia	Target:mtnr1a	Drug:tasimelteon
Disease:insomnia	Target:mtnr1b	Drug:tasimelteon
Disease:insomnia	Target:melatonin_receptor_type_1a	Drug:tasimelteon
Disease:insomnia	Target:mel1a_receptor	Drug:tasimelteon
Disease:insomnia	Target:melatonin_receptor_type_1b	Drug:tasimelteon
Disease:insomnia	Target:mel1ar	Drug:tasimelteon
Disease:insomnia	Target:mel1b_melatonin_receptor	Drug:tasimelteon
Disease:antiseptic	Target:cnga2	Drug:dequalinium
Disease:antiseptic	Target:kca2.3	Drug:dequalinium
Disease:antiseptic	Target:kca2.2	Drug:dequalinium
Disease:antiseptic	Target:cnga1	Drug:dequalinium
Disease:antiseptic	Target:kca2.1	Drug:dequalinium
Disease:stroke	Target:cpu	Drug:ds-1040
Disease:stroke	Target:carboxypeptidase_b2	Drug:ds-1040
Disease:stroke	Target:pcpb	Drug:ds-1040
Disease:stroke	Target:tafi	Drug:ds-1040
Disease:stroke	Target:carboxypeptidase_u	Drug:ds-1040
Disease:stroke	Target:plasma_carboxypeptidase_b	Drug:ds-1040
Disease:pachyonychia	Target:cytokeratin6a_(mrna)	Drug:td-101
Disease:pachyonychia	Target:mrna_of_keratin_6a	Drug:td-101
Disease:pachyonychia	Target:k6a_(mrna)	Drug:td-101
Disease:pachyonychia	Target:ck6a_(mrna)	Drug:td-101
Disease:pachyonychia	Target:keratin,_type_ii_cytoskeletal_6a_(mrna)	Drug:td-101
Disease:pachyonychia	Target:krt6a_(mrna)	Drug:td-101
Disease:pachyonychia	Target:cytokeratin6d_(mrna)	Drug:td-101
Disease:pachyonychia	Target:keratin6a_(mrna)	Drug:td-101
Disease:pachyonychia	Target:hom_s_5_(mrna)	Drug:td-101
Disease:pachyonychia	Target:ck6d_(mrna)	Drug:td-101
Disease:pachyonychia	Target:typeii_keratin_kb6_(mrna)	Drug:td-101
Disease:postoperative_pain	Target:inhibiting_the_induction_of_nitric_oxide_synthase	Drug:hp-228
Disease:ebola_virus_infection	Target:vp24_(mrna)	Drug:avi-7537
Disease:ebola_virus_infection	Target:mrna_of_ebola_virus_vp24	Drug:avi-7537
Disease:ebola_virus_infection	Target:membraneassociated_protein_vp24_(mrna)	Drug:avi-7537
Disease:cutaneous_t-cell_lymphoma	Target:pde46	Drug:d-4418
Disease:cutaneous_t-cell_lymphoma	Target:dpde2	Drug:d-4418
Disease:arteriosclerosi	Target:mrna_of_integrin_beta_3	Drug:gantofiban
Disease:arteriosclerosi	Target:itgb3_(mrna)	Drug:gantofiban
Disease:arteriosclerosi	Target:cd61_(mrna)	Drug:gantofiban
Disease:arteriosclerosi	Target:integrin_beta3_(mrna)	Drug:gantofiban
Disease:arteriosclerosi	Target:platelet_membrane_glycoprotein_iiia_(mrna)	Drug:gantofiban
Disease:arteriosclerosi	Target:gpiiia_(mrna)	Drug:gantofiban
Disease:hepatitis_b_virus_infection	Target:cytokine_receptor_family_2_member_1	Drug:zadaxin/lamivudine
Disease:hepatitis_b_virus_infection	Target:ifnalpha/beta_receptor_1	Drug:zadaxin/lamivudine
Disease:hepatitis_b_virus_infection	Target:crf21	Drug:zadaxin/lamivudine
Disease:hepatitis_b_virus_infection	Target:cytokine_receptor_classii_member_1	Drug:zadaxin/lamivudine
Disease:hepatitis_b_virus_infection	Target:interferon_alpha/beta_receptor_1	Drug:zadaxin/lamivudine
Disease:hepatitis_b_virus_infection	Target:ifnr1	Drug:zadaxin/lamivudine
Disease:hepatitis_b_virus_infection	Target:type_i_interferon_receptor_1	Drug:zadaxin/lamivudine
Disease:hepatitis_b_virus_infection	Target:ifn-alphar	Drug:zadaxin/lamivudine
Disease:hepatitis_b_virus_infection	Target:ifnar1	Drug:zadaxin/lamivudine
Disease:hepatitis_b_virus_infection	Target:rig1	Drug:sb-9200
Disease:hepatitis_b_virus_infection	Target:nucleotidebinding_oligomerization_domaincontaining_protein_2	Drug:sb-9200
Disease:hepatitis_b_virus_infection	Target:caspase_recruitment_domaincontaining_protein_15	Drug:sb-9200
Disease:hepatitis_b_virus_infection	Target:nod2	Drug:sb-9200
Disease:hepatitis_b_virus_infection	Target:rigi	Drug:sb-9200
Disease:hepatitis_b_virus_infection	Target:probable_atpdependent_rna_helicase_ddx58	Drug:sb-9200
Disease:hepatitis_b_virus_infection	Target:retinoic_acid-inducible_gene-1_(rig-1)	Drug:sb-9200
Disease:hepatitis_b_virus_infection	Target:dead_box_protein_58	Drug:sb-9200
Disease:hepatitis_b_virus_infection	Target:rlr1	Drug:sb-9200
Disease:hepatitis_b_virus_infection	Target:pattern_recognition_receptor_nod2	Drug:sb-9200
Disease:hepatitis_b_virus_infection	Target:retinoic_acidinducible_gene_1_protein	Drug:sb-9200
Disease:hepatitis_b_virus_infection	Target:ddx58	Drug:sb-9200
Disease:hepatitis_b_virus_infection	Target:rigilike_receptor_1	Drug:sb-9200
Disease:hepatitis_b_virus_infection	Target:inflammatory_bowel_disease_protein_1	Drug:sb-9200
Disease:hepatitis_b_virus_infection	Target:retinoic_acidinducible_gene_i_protein	Drug:sb-9200
Disease:hepatitis_b_virus_infection	Target:mrna_of_hbv	Drug:isis-hbv
Disease:ischemic_reperfusion_injury	Target:npkc-epsilon	Drug:kai-1455
Disease:ischemic_reperfusion_injury	Target:protein_kinase_c,_epsilon_type	Drug:kai-1455
Disease:ischemic_reperfusion_injury	Target:protein_kinase_c_epsilon	Drug:kai-1455
Disease:ischemic_reperfusion_injury	Target:pkc_epsilon	Drug:kai-1455
Disease:nausea_and_vomiting	Target:5-ht3_receptor	Drug:y-25130
Disease:nausea_and_vomiting	Target:5-ht3r	Drug:y-25130
Disease:nausea_and_vomiting	Target:5-hydroxytryptamine_3_receptor	Drug:y-25130
Disease:nausea_and_vomiting	Target:5-hydroxytryptamine_receptor_type_3	Drug:y-25130
Disease:nausea_and_vomiting	Target:serotonin-gated_ion_channel_receptor	Drug:y-25130
Disease:nausea_and_vomiting	Target:5-ht-3	Drug:y-25130
Disease:nausea_and_vomiting	Target:5-hydroxytryptamine_receptor_3	Drug:y-25130
Disease:exudative_age-related_macular_degeneration	Target:serpin-f1	Drug:adpedr
Disease:exudative_age-related_macular_degeneration	Target:epc-1	Drug:adpedr
Disease:exudative_age-related_macular_degeneration	Target:pigment_epithelium-derived_factor	Drug:adpedr
Disease:exudative_age-related_macular_degeneration	Target:pedf	Drug:adpedr
Disease:exudative_age-related_macular_degeneration	Target:mrna_of_vegfr1	Drug:sirna-027
Disease:exudative_age-related_macular_degeneration	Target:mrna_of_flt-1	Drug:sirna-027
Disease:exudative_age-related_macular_degeneration	Target:mrna_of_tyrosine-protein_kinase_receptor_flt	Drug:sirna-027
Disease:exudative_age-related_macular_degeneration	Target:mrna_of_tyrosine-protein_kinase_frt	Drug:sirna-027
Disease:exudative_age-related_macular_degeneration	Target:mrna_of_vegfr-1	Drug:sirna-027
Disease:exudative_age-related_macular_degeneration	Target:mrna_of_fms-like_tyrosine_kinase_1	Drug:sirna-027
Disease:exudative_age-related_macular_degeneration	Target:mrna_of_vascular_permeability_factor_receptor	Drug:sirna-027
Disease:exudative_age-related_macular_degeneration	Target:mrna_of_vascular_endothelial_growth_factor_receptor_1	Drug:sirna-027
Disease:exudative_age-related_macular_degeneration	Target:mrna_of_flt1	Drug:sirna-027
Disease:exudative_age-related_macular_degeneration	Target:mrna_of_vascular_endothelial_growth_factor_a165_isoform	Drug:bevasiranib
Disease:myeloma	Target:death_receptor_4	Drug:mapatumumab
Disease:myeloma	Target:tumor_necrosis_factor_receptor_superfamily_member_10a	Drug:mapatumumab
Disease:myeloma	Target:tnf-related_apoptosis-inducing_ligand_receptor_1	Drug:mapatumumab
Disease:myeloma	Target:cd261	Drug:mapatumumab
Disease:myeloma	Target:trail_receptor_1	Drug:mapatumumab
Disease:myeloma	Target:trail-r1	Drug:mapatumumab
Disease:idiopathic_pulmonary_fibrosi	Target:triple_angiokinase	Drug:nintedanib
Disease:idiopathic_pulmonary_fibrosi	Target:anti-fibrotic_kinase	Drug:nintedanib
Disease:metabolic_disease	Target:peroxisome_proliferator_activated_receptor_beta/delta	Drug:kd3010
Disease:metabolic_disease	Target:nuclear_hormone_receptor_1	Drug:kd3010
Disease:metabolic_disease	Target:peroxisome_proliferator_activated_receptor_delta	Drug:kd3010
Disease:metabolic_disease	Target:ppar-delta	Drug:kd3010
Disease:metabolic_disease	Target:nuc1	Drug:kd3010
Disease:metabolic_disease	Target:nuci	Drug:kd3010
Disease:metabolic_disease	Target:ppardelta	Drug:kd3010
Disease:metabolic_disease	Target:peroxisome_proliferator-activated_receptor_beta	Drug:kd3010
Disease:metabolic_disease	Target:ppar-beta	Drug:kd3010
Disease:essential_thrombocythemia	Target:jak1	Drug:ruxolitinib
Disease:essential_thrombocythemia	Target:janus_kinase_1	Drug:ruxolitinib
Disease:essential_thrombocythemia	Target:tyrosine-protein_kinase_jak1	Drug:ruxolitinib
Disease:renal_cell_carcinoma	Target:macrophage_elastase	Drug:neovastat
Disease:renal_cell_carcinoma	Target:mmp-12	Drug:neovastat
Disease:renal_cell_carcinoma	Target:hme	Drug:neovastat
Disease:renal_cell_carcinoma	Target:gelatinase_a	Drug:neovastat
Disease:renal_cell_carcinoma	Target:92_kda_gelatinase	Drug:neovastat
Disease:renal_cell_carcinoma	Target:matrix_metalloproteinase_2	Drug:neovastat
Disease:renal_cell_carcinoma	Target:macrophage_metalloelastase	Drug:neovastat
Disease:renal_cell_carcinoma	Target:matrix_metalloproteinase-12	Drug:neovastat
Disease:renal_cell_carcinoma	Target:72_kda_gelatinase	Drug:neovastat
Disease:renal_cell_carcinoma	Target:matrix_metalloproteinase-9	Drug:neovastat
Disease:renal_cell_carcinoma	Target:gelb	Drug:neovastat
Disease:renal_cell_carcinoma	Target:matrix_metalloproteinase_9	Drug:neovastat
Disease:renal_cell_carcinoma	Target:mmp-2	Drug:neovastat
Disease:renal_cell_carcinoma	Target:gelatinase_b	Drug:neovastat
Disease:renal_cell_carcinoma	Target:mmp-9	Drug:neovastat
Disease:renal_cell_carcinoma	Target:matrix_metalloproteinase-2	Drug:neovastat
Disease:renal_cell_carcinoma	Target:92_kda_type_iv_collagenase	Drug:neovastat
Disease:renal_cell_carcinoma	Target:me	Drug:neovastat
Disease:renal_cell_carcinoma	Target:72_kda_type_iv_collagenase	Drug:neovastat
Disease:renal_cell_carcinoma	Target:tbe-1	Drug:neovastat
Disease:renal_cell_carcinoma	Target:cd27_ligand	Drug:sgn-75
Disease:renal_cell_carcinoma	Target:cd70_antigen	Drug:sgn-75
Disease:renal_cell_carcinoma	Target:tumor_necrosis_factor_ligand_superfamily_member_7	Drug:sgn-75
Disease:renal_cell_carcinoma	Target:cd27-l	Drug:sgn-75
Disease:renal_cell_carcinoma	Target:cd70	Drug:sgn-75
Disease:renal_cell_carcinoma	Target:hgf-sf_receptor	Drug:cabozantinib
Disease:renal_cell_carcinoma	Target:c-met_receptor_tyrosine_kinase	Drug:cabozantinib
Disease:renal_cell_carcinoma	Target:c-met	Drug:cabozantinib
Disease:renal_cell_carcinoma	Target:hgf_receptor	Drug:cabozantinib
Disease:renal_cell_carcinoma	Target:hepatocyte_growth_factor_receptor	Drug:cabozantinib
Disease:renal_cell_carcinoma	Target:met_proto-oncogene_tyrosine_kinase	Drug:cabozantinib
Disease:chronic_lymphocytic_leukemia	Target:tetraspanin26	Drug:tru-016
Disease:chronic_lymphocytic_leukemia	Target:tspan26	Drug:tru-016
Disease:chronic_lymphocytic_leukemia	Target:leukocyte_antigen_cd37	Drug:tru-016
Disease:chronic_lymphocytic_leukemia	Target:cd37	Drug:tru-016
Disease:anemia	Target:full-length_form	Drug:hematide
Disease:anemia	Target:epo-r	Drug:hematide
Disease:anemia	Target:erythropoietin_receptor	Drug:hematide
Disease:anemia	Target:egl_nine_homolog_2	Drug:jtz-951
Disease:anemia	Target:hif-ph1	Drug:jtz-951
Disease:anemia	Target:hypoxia-inducible_factor_prolyl_hydroxylase_1	Drug:jtz-951
Disease:anemia	Target:prolyl_hydroxylase_domain-containing_protein_1	Drug:jtz-951
Disease:anemia	Target:egln2	Drug:jtz-951
Disease:anemia	Target:hypoxia-inducible_factor-prolyl_hydroxylase	Drug:jtz-951
Disease:anemia	Target:phd1	Drug:jtz-951
Disease:anemia	Target:eit6	Drug:jtz-951
Disease:anemia	Target:hif-ph	Drug:jtz-951
Disease:anemia	Target:estrogen-induced_tag_6	Drug:jtz-951
Disease:anemia	Target:hph-3	Drug:jtz-951
Disease:anemia	Target:hif-prolyl_hydroxylase_1	Drug:jtz-951
Disease:anemia	Target:egl_nine_homolog_2	Drug:ds-1093
Disease:anemia	Target:hif-ph1	Drug:ds-1093
Disease:anemia	Target:hypoxia-inducible_factor_prolyl_hydroxylase_1	Drug:ds-1093
Disease:anemia	Target:prolyl_hydroxylase_domain-containing_protein_1	Drug:ds-1093
Disease:anemia	Target:egln2	Drug:ds-1093
Disease:anemia	Target:hypoxia-inducible_factor-prolyl_hydroxylase	Drug:ds-1093
Disease:anemia	Target:phd1	Drug:ds-1093
Disease:anemia	Target:eit6	Drug:ds-1093
Disease:anemia	Target:hif-ph	Drug:ds-1093
Disease:anemia	Target:estrogen-induced_tag_6	Drug:ds-1093
Disease:anemia	Target:hph-3	Drug:ds-1093
Disease:anemia	Target:hif-prolyl_hydroxylase_1	Drug:ds-1093
Disease:anemia	Target:epo_(extended-release,_depofoam),_pacira	Drug:gc-1113
Disease:anemia	Target:epo_(extended-release,_depofoam)	Drug:gc-1113
Disease:anemia	Target:erythropoietin_(extended-release,_depofoam),_pacira	Drug:gc-1113
Disease:anemia	Target:nupiao	Drug:gc-1113
Disease:anemia	Target:erythropoietin_(second_generation,_anemia/blood_cell_mobilization),_3sbio	Drug:gc-1113
Disease:anemia	Target:erythropoietin_(second_generation,_anemia/blood_cell_mobilization)	Drug:gc-1113
Disease:anemia	Target:epoetin	Drug:gc-1113
Disease:anemia	Target:erythropoietin_ligand	Drug:gc-1113
Disease:anemia	Target:egl_nine_homolog_2	Drug:fg-2216
Disease:anemia	Target:hif-ph1	Drug:fg-2216
Disease:anemia	Target:hypoxia-inducible_factor_prolyl_hydroxylase_1	Drug:fg-2216
Disease:anemia	Target:prolyl_hydroxylase_domain-containing_protein_1	Drug:fg-2216
Disease:anemia	Target:egln2	Drug:fg-2216
Disease:anemia	Target:hypoxia-inducible_factor-prolyl_hydroxylase	Drug:fg-2216
Disease:anemia	Target:phd1	Drug:fg-2216
Disease:anemia	Target:eit6	Drug:fg-2216
Disease:anemia	Target:hif-ph	Drug:fg-2216
Disease:anemia	Target:estrogen-induced_tag_6	Drug:fg-2216
Disease:anemia	Target:hph-3	Drug:fg-2216
Disease:anemia	Target:hif-prolyl_hydroxylase_1	Drug:fg-2216
Disease:anemia	Target:solute_carrier_family_40_member_1	Drug:ly2928057
Disease:anemia	Target:iron-regulated_transporter_1	Drug:ly2928057
Disease:anemia	Target:ferroportin-1	Drug:ly2928057
Disease:anemia	Target:ferroportin	Drug:ly2928057
Disease:anemia	Target:egl_nine_homolog_2	Drug:fg-4592
Disease:anemia	Target:hif-ph1	Drug:fg-4592
Disease:anemia	Target:hypoxia-inducible_factor_prolyl_hydroxylase_1	Drug:fg-4592
Disease:anemia	Target:prolyl_hydroxylase_domain-containing_protein_1	Drug:fg-4592
Disease:anemia	Target:egln2	Drug:fg-4592
Disease:anemia	Target:hypoxia-inducible_factor-prolyl_hydroxylase	Drug:fg-4592
Disease:anemia	Target:phd1	Drug:fg-4592
Disease:anemia	Target:eit6	Drug:fg-4592
Disease:anemia	Target:hif-ph	Drug:fg-4592
Disease:anemia	Target:estrogen-induced_tag_6	Drug:fg-4592
Disease:anemia	Target:hph-3	Drug:fg-4592
Disease:anemia	Target:hif-prolyl_hydroxylase_1	Drug:fg-4592
Disease:opioid-induced_constipation	Target:mu_opioid_receptor	Drug:td-1211
Disease:rheumatoid_arthriti	Target:erk5	Drug:kc706
Disease:rheumatoid_arthriti	Target:mitogen-activated_protein_kinase_12	Drug:kc706
Disease:rheumatoid_arthriti	Target:sapk3	Drug:kc706
Disease:rheumatoid_arthriti	Target:map_kinase_p38	Drug:kc706
Disease:rheumatoid_arthriti	Target:erk-6	Drug:kc706
Disease:rheumatoid_arthriti	Target:mapk12	Drug:kc706
Disease:rheumatoid_arthriti	Target:mitogen-activated_protein_kinase_p38_gamma	Drug:kc706
Disease:rheumatoid_arthriti	Target:extracellular_signal-regulated_kinase_6	Drug:kc706
Disease:rheumatoid_arthriti	Target:map_kinase_p38_gamma	Drug:kc706
Disease:rheumatoid_arthriti	Target:stress-activated_protein_kinase_3	Drug:kc706
Disease:rheumatoid_arthriti	Target:erk6	Drug:kc706
Disease:rheumatoid_arthriti	Target:nkg2a/bactivating_nk_receptor	Drug:nn8765
Disease:rheumatoid_arthriti	Target:cd159a	Drug:nn8765
Disease:rheumatoid_arthriti	Target:cd159_antigenlike_family_member_a	Drug:nn8765
Disease:rheumatoid_arthriti	Target:nkg2a	Drug:nn8765
Disease:rheumatoid_arthriti	Target:klrc1	Drug:nn8765
Disease:rheumatoid_arthriti	Target:nk_cell_receptor_a	Drug:nn8765
Disease:rheumatoid_arthriti	Target:nkg2a/nkg2b_type_ii_integral_membrane_protein	Drug:nn8765
Disease:rheumatoid_arthriti	Target:c5ar	Drug:nn8210
Disease:rheumatoid_arthriti	Target:c5a_anaphylatoxin_chemotactic_receptor_1	Drug:nn8210
Disease:rheumatoid_arthriti	Target:cd88	Drug:nn8210
Disease:rheumatoid_arthriti	Target:c5a_anaphylatoxin_chemotactic_receptor	Drug:nn8210
Disease:rheumatoid_arthriti	Target:c5ar1	Drug:nn8210
Disease:rheumatoid_arthriti	Target:tnf-alpha	Drug:art621
Disease:rheumatoid_arthriti	Target:tumor_necrosis_factor_ligand_superfamily_member_2	Drug:art621
Disease:rheumatoid_arthriti	Target:tumour_necrosis_factor	Drug:art621
Disease:rheumatoid_arthriti	Target:tumor_necrosis_factor	Drug:art621
Disease:rheumatoid_arthriti	Target:tnfalpha	Drug:art621
Disease:rheumatoid_arthriti	Target:tumor_necrosis_factor_receptor_1	Drug:art621
Disease:rheumatoid_arthriti	Target:tumour_necrosis_factor_alpha	Drug:art621
Disease:rheumatoid_arthriti	Target:tnf	Drug:art621
Disease:rheumatoid_arthriti	Target:cachectin	Drug:art621
Disease:rheumatoid_arthriti	Target:tnf_alpha	Drug:art621
Disease:rheumatoid_arthriti	Target:tnf-a	Drug:art621
Disease:rheumatoid_arthriti	Target:integrin_alpha_4_beta_1	Drug:cdp323
Disease:rheumatoid_arthriti	Target:very_late_antigen_4	Drug:cdp323
Disease:rheumatoid_arthriti	Target:integrin_alpha-4	Drug:cdp323
Disease:rheumatoid_arthriti	Target:cd49d	Drug:cdp323
Disease:rheumatoid_arthriti	Target:integrin_alpha-iv	Drug:cdp323
Disease:rheumatoid_arthriti	Target:vla-4	Drug:cdp323
Disease:choleretic	Target:taste_receptor	Drug:cynarin
Disease:late-stage_non-small_cell_lung_cancer	Target:sski	Drug:kd019
Disease:clotting_disorder	Target:mrna_of_fxi	Drug:isis-fxi
Disease:clotting_disorder	Target:mrna_of_pta	Drug:isis-fxi
Disease:clotting_disorder	Target:mrna_of_plasma_thromboplastin_antecedent	Drug:isis-fxi
Disease:clotting_disorder	Target:mrna_of_coagulation_factor_xi	Drug:isis-fxi
Disease:clotting_disorder	Target:mrna_of_factor_xi	Drug:isis-fxi
Disease:tuberculosi	Target:recombinant_fusion_protein	Drug:id-93/gla-se
Disease:convulsion	Target:n-methyl_d-aspartate_receptor_subtype_2b	Drug:ym-90k
Disease:convulsion	Target:nmda_receptor_subunit_2b	Drug:ym-90k
Disease:convulsion	Target:glutamate_receptor_nr2b_subunit	Drug:ym-90k
Disease:convulsion	Target:nmda_receptor_nr2b	Drug:ym-90k
Disease:convulsion	Target:n-methyl-d-aspartate_receptor_subunit_3	Drug:ym-90k
Disease:convulsion	Target:nmdar2b	Drug:ym-90k
Disease:convulsion	Target:hnr3	Drug:ym-90k
Disease:convulsion	Target:nmda_nr2b_receptor	Drug:ym-90k
Disease:convulsion	Target:nr3	Drug:ym-90k
Disease:convulsion	Target:glutamate_[nmda]_receptor_subunit_epsilon_2	Drug:ym-90k
Disease:convulsion	Target:nr2b	Drug:ym-90k
Disease:mycobacterium_tuberculosis_infection	Target:gram-positive_bacteria	Drug:azd-5847
Disease:inflammatory_disorder	Target:interleukin-6	Drug:c326
Disease:inflammatory_disorder	Target:ctl_differentiation_factor	Drug:c326
Disease:inflammatory_disorder	Target:il-6	Drug:c326
Disease:inflammatory_disorder	Target:interferon_beta-2	Drug:c326
Disease:inflammatory_disorder	Target:cdf	Drug:c326
Disease:inflammatory_disorder	Target:hybridoma_growth_factor	Drug:c326
Disease:inflammatory_disorder	Target:b-cell_stimulatory_factor_2	Drug:c326
Disease:inflammatory_disorder	Target:bsf-2	Drug:c326
Disease:metastatic_melanoma	Target:b7_homolog_1	Drug:mpdl-3280a
Disease:metastatic_melanoma	Target:pdcd1_ligand_1	Drug:mpdl-3280a
Disease:metastatic_melanoma	Target:b7h1	Drug:mpdl-3280a
Disease:metastatic_melanoma	Target:pdl1	Drug:mpdl-3280a
Disease:metastatic_melanoma	Target:programmed_death_ligand_1	Drug:mpdl-3280a
Disease:metastatic_melanoma	Target:programmed_cell_death�?_ligand_1_(pd-l1)	Drug:mpdl-3280a
Disease:metastatic_melanoma	Target:cd274	Drug:mpdl-3280a
Disease:metastatic_melanoma	Target:programmed_cell_death_1_ligand_1	Drug:mpdl-3280a
Disease:septic_shock	Target:cytokine_receptor	Drug:jte-607
Disease:septic_shock	Target:paf	Drug:tcv-309
Disease:septic_shock	Target:paf_c-16	Drug:tcv-309
Disease:septic_shock	Target:platelet_activating_factor	Drug:tcv-309
Disease:septic_shock	Target:paf_c-16	Drug:tcv-309
Disease:thromboembolism	Target:fxa	Drug:ssr-128428
Disease:thromboembolism	Target:activated_coagulation_factor_x	Drug:ssr-128428
Disease:thromboembolism	Target:coagulation_factor_xa	Drug:ssr-128428
Disease:thromboembolism	Target:factor_xa	Drug:ssr-128428
Disease:parkinson's_disease	Target:catechol-o-methyl-transferase	Drug:entacapone+levodopa+carbidopa
Disease:parkinson's_disease	Target:s-comt	Drug:entacapone+levodopa+carbidopa
Disease:parkinson's_disease	Target:mb-comt	Drug:entacapone+levodopa+carbidopa
Disease:parkinson's_disease	Target:comt	Drug:entacapone+levodopa+carbidopa
Disease:parkinson's_disease	Target:catechol-o-methyltransferase	Drug:entacapone+levodopa+carbidopa
Disease:parkinson's_disease	Target:a(2a)_adenosine_receptor	Drug:kf-17837
Disease:parkinson's_disease	Target:adenosine_a2a_receptor	Drug:kf-17837
Disease:parkinson's_disease	Target:a2a_adenosine_receptor	Drug:kf-17837
Disease:parkinson's_disease	Target:adenosine_receptor_a2a	Drug:kf-17837
Disease:parkinson's_disease	Target:muscarinic_acetylcholine_receptor_m1	Drug:arecoline
Disease:parkinson's_disease	Target:mao-b	Drug:pf9601n
Disease:parkinson's_disease	Target:amine_oxidase_[flavin-containing]_b	Drug:pf9601n
Disease:parkinson's_disease	Target:monoamine_oxidase_b	Drug:pf9601n
Disease:parkinson's_disease	Target:monoamine_oxidase	Drug:pf9601n
Disease:parkinson's_disease	Target:n-methyl_d-aspartate_receptor_subtype_2b	Drug:cp-101,606
Disease:parkinson's_disease	Target:nmda_receptor_subunit_2b	Drug:cp-101,606
Disease:parkinson's_disease	Target:glutamate_receptor_nr2b_subunit	Drug:cp-101,606
Disease:parkinson's_disease	Target:nmda_receptor_nr2b	Drug:cp-101,606
Disease:parkinson's_disease	Target:n-methyl-d-aspartate_receptor_subunit_3	Drug:cp-101,606
Disease:parkinson's_disease	Target:nmdar2b	Drug:cp-101,606
Disease:parkinson's_disease	Target:hnr3	Drug:cp-101,606
Disease:parkinson's_disease	Target:nmda_nr2b_receptor	Drug:cp-101,606
Disease:parkinson's_disease	Target:nr3	Drug:cp-101,606
Disease:parkinson's_disease	Target:glutamate_[nmda]_receptor_subunit_epsilon_2	Drug:cp-101,606
Disease:parkinson's_disease	Target:nr2b	Drug:cp-101,606
Disease:parkinson's_disease	Target:serine/threonine-protein_kinase_b-raf_(mrna)	Drug:spn-803
Disease:parkinson's_disease	Target:proto-oncogene_b-raf_(mrna)	Drug:spn-803
Disease:parkinson's_disease	Target:p94_(mrna)	Drug:spn-803
Disease:parkinson's_disease	Target:v-raf_murine_sarcoma_viral_oncogene_homolog_b1_(mrna)	Drug:spn-803
Disease:parkinson's_disease	Target:mrna_of_b-raf	Drug:spn-803
Disease:parkinson's_disease	Target:a(2a)_adenosine_receptor	Drug:v81444
Disease:parkinson's_disease	Target:adenosine_a2a_receptor	Drug:v81444
Disease:parkinson's_disease	Target:a2a_adenosine_receptor	Drug:v81444
Disease:parkinson's_disease	Target:adenosine_receptor_a2a	Drug:v81444
Disease:parkinson's_disease	Target:nona_beta_component_of_ad_amyloid	Drug:rg7935
Disease:parkinson's_disease	Target:nacp	Drug:rg7935
Disease:parkinson's_disease	Target:nona4_component_of_amyloid_precursor	Drug:rg7935
Disease:parkinson's_disease	Target:alpha-synuclein	Drug:rg7935
Disease:parkinson's_disease	Target:snca	Drug:rg7935
Disease:myotonic_dystrophy	Target:mtpk_(mrna)	Drug:isis-dmpk
Disease:myotonic_dystrophy	Target:dm1_protein_kinase_(mrna)	Drug:isis-dmpk
Disease:myotonic_dystrophy	Target:dmk_(mrna)	Drug:isis-dmpk
Disease:myotonic_dystrophy	Target:mrna_of_dmpk	Drug:isis-dmpk
Disease:myotonic_dystrophy	Target:dmkinase_(mrna)	Drug:isis-dmpk
Disease:myotonic_dystrophy	Target:dmpk_(mrna)	Drug:isis-dmpk
Disease:myotonic_dystrophy	Target:myotonic_dystrophy_protein_kinase_(mrna)	Drug:isis-dmpk
Disease:myotonic_dystrophy	Target:myotoninprotein_kinase_(mrna)	Drug:isis-dmpk
Disease:leukemia	Target:tcell_activation_antigen_cd27	Drug:cdx-1127
Disease:leukemia	Target:cd27	Drug:cdx-1127
Disease:leukemia	Target:t14	Drug:cdx-1127
Disease:leukemia	Target:tumor_necrosis_factor_receptor_superfamily_member_7	Drug:cdx-1127
Disease:leukemia	Target:cd27l_receptor	Drug:cdx-1127
Disease:leukemia	Target:cd27_antigen	Drug:cdx-1127
Disease:leukemia	Target:antigen-specific_immunotherapeutic	Drug:tol-3021
Disease:leukemia	Target:h3k79hmtase	Drug:epz-5676
Disease:leukemia	Target:dot1l	Drug:epz-5676
Disease:leukemia	Target:lysine_nmethyltransferase_4	Drug:epz-5676
Disease:leukemia	Target:histone_h3k79_methyltransferase	Drug:epz-5676
Disease:leukemia	Target:histonelysine_nmethyltransferase,_h3_lysine79_specific	Drug:epz-5676
Disease:leukemia	Target:dot1like_protein	Drug:epz-5676
Disease:leukemia	Target:glutaminase	Drug:cb-839
Disease:leukemia	Target:jak-2	Drug:ac430
Disease:leukemia	Target:tyrosine-protein_kinase_jak2	Drug:ac430
Disease:leukemia	Target:janus_kinase_2	Drug:ac430
Disease:atopic_dermatiti	Target:chymase	Drug:asb17061
Disease:atopic_dermatiti	Target:mast_cell_protease_i	Drug:asb17061
Disease:atopic_dermatiti	Target:kallikrein	Drug:dermolastin
Disease:atopic_dermatiti	Target:ctsg	Drug:dermolastin
Disease:atopic_dermatiti	Target:cg	Drug:dermolastin
Disease:atopic_dermatiti	Target:glandular_kallikrein	Drug:dermolastin
Disease:atopic_dermatiti	Target:klk	Drug:dermolastin
Disease:atopic_dermatiti	Target:tissue_kallikrein	Drug:dermolastin
Disease:atopic_dermatiti	Target:hgk	Drug:dermolastin
Disease:atopic_dermatiti	Target:cathepsin_g	Drug:dermolastin
Disease:liver_cancer	Target:mrna_of_thyroid_receptor-interacting_protein_5	Drug:aln-vsp
Disease:liver_cancer	Target:mrna_of_kinesin-like_spindle_protein_hksp	Drug:aln-vsp
Disease:liver_cancer	Target:mrna_of_kinesin-like_protein_1	Drug:aln-vsp
Disease:liver_cancer	Target:mrna_of_kinesin_spindle_protein	Drug:aln-vsp
Disease:liver_cancer	Target:mrna_of_kif11	Drug:aln-vsp
Disease:liver_cancer	Target:mrna_of_kinesin-related_motor_protein_eg5	Drug:aln-vsp
Disease:liver_cancer	Target:mrna_of_trip-5	Drug:aln-vsp
Disease:liver_cancer	Target:mrna_of_kinesin-like_protein_kif11	Drug:aln-vsp
Disease:liver_cancer	Target:mrna_of_tr-interacting_protein_5	Drug:aln-vsp
Disease:liver_cancer	Target:death_receptor_4	Drug:mapatumumab
Disease:liver_cancer	Target:tumor_necrosis_factor_receptor_superfamily_member_10a	Drug:mapatumumab
Disease:liver_cancer	Target:tnf-related_apoptosis-inducing_ligand_receptor_1	Drug:mapatumumab
Disease:liver_cancer	Target:cd261	Drug:mapatumumab
Disease:liver_cancer	Target:trail_receptor_1	Drug:mapatumumab
Disease:liver_cancer	Target:trail-r1	Drug:mapatumumab
Disease:liver_cancer	Target:wnt_signalling_pathway	Drug:sm04755
Disease:liver_cancer	Target:mir-34	Drug:mrx34
Disease:liver_cancer	Target:dna	Drug:mbo7133
Disease:vasculiti	Target:c5ar	Drug:ccx-168
Disease:vasculiti	Target:c5a_anaphylatoxin_chemotactic_receptor_1	Drug:ccx-168
Disease:vasculiti	Target:cd88	Drug:ccx-168
Disease:vasculiti	Target:c5a_anaphylatoxin_chemotactic_receptor	Drug:ccx-168
Disease:vasculiti	Target:c5ar1	Drug:ccx-168
Disease:angina	Target:alpha_1_adrenoceptor	Drug:s-2150
Disease:angina	Target:mrna_of_integrin_beta_3	Drug:lamifiban
Disease:angina	Target:itgb3_(mrna)	Drug:lamifiban
Disease:angina	Target:cd61_(mrna)	Drug:lamifiban
Disease:angina	Target:integrin_beta3_(mrna)	Drug:lamifiban
Disease:angina	Target:platelet_membrane_glycoprotein_iiia_(mrna)	Drug:lamifiban
Disease:angina	Target:gpiiia_(mrna)	Drug:lamifiban
Disease:angina	Target:hst1	Drug:ad5fgf-4
Disease:angina	Target:hst	Drug:ad5fgf-4
Disease:angina	Target:fibroblast_growth_factor_4	Drug:ad5fgf-4
Disease:angina	Target:hbgf4	Drug:ad5fgf-4
Disease:angina	Target:transforming_protein_ks3	Drug:ad5fgf-4
Disease:angina	Target:fgf4	Drug:ad5fgf-4
Disease:angina	Target:fibroblast_growth_factor-4	Drug:ad5fgf-4
Disease:angina	Target:hstf1	Drug:ad5fgf-4
Disease:angina	Target:heparin_secretorytransforming_protein_1	Drug:ad5fgf-4
Disease:angina	Target:heparinbinding_growth_factor_4	Drug:ad5fgf-4
Disease:angina	Target:mrna_of_integrin_beta_3	Drug:orbofiban
Disease:angina	Target:itgb3_(mrna)	Drug:orbofiban
Disease:angina	Target:cd61_(mrna)	Drug:orbofiban
Disease:angina	Target:integrin_beta3_(mrna)	Drug:orbofiban
Disease:angina	Target:platelet_membrane_glycoprotein_iiia_(mrna)	Drug:orbofiban
Disease:angina	Target:gpiiia_(mrna)	Drug:orbofiban
Disease:angina	Target:mrna_of_integrin_beta_3	Drug:sibrafiban
Disease:angina	Target:itgb3_(mrna)	Drug:sibrafiban
Disease:angina	Target:cd61_(mrna)	Drug:sibrafiban
Disease:angina	Target:integrin_beta3_(mrna)	Drug:sibrafiban
Disease:angina	Target:platelet_membrane_glycoprotein_iiia_(mrna)	Drug:sibrafiban
Disease:angina	Target:gpiiia_(mrna)	Drug:sibrafiban
Disease:angina	Target:mrna_of_integrin_beta_3	Drug:zd-2486
Disease:angina	Target:itgb3_(mrna)	Drug:zd-2486
Disease:angina	Target:cd61_(mrna)	Drug:zd-2486
Disease:angina	Target:integrin_beta3_(mrna)	Drug:zd-2486
Disease:angina	Target:platelet_membrane_glycoprotein_iiia_(mrna)	Drug:zd-2486
Disease:angina	Target:gpiiia_(mrna)	Drug:zd-2486
Disease:angina	Target:beta_adrenoceptor	Drug:nipradilol
Disease:glioblastoma	Target:p60-src	Drug:kx2-361
Disease:glioblastoma	Target:src_tyrosine_kinase	Drug:kx2-361
Disease:glioblastoma	Target:proto-oncogene_tyrosine-protein_kinase_src	Drug:kx2-361
Disease:spinal_muscular_atrophy	Target:hint-5	Drug:rg3039
Disease:spinal_muscular_atrophy	Target:dcp	Drug:rg3039
Disease:spinal_muscular_atrophy	Target:hint-related_7megmp-directed_hydrolase	Drug:rg3039
Disease:spinal_muscular_atrophy	Target:scavenger_decapping_enzyme_dcp	Drug:rg3039
Disease:spinal_muscular_atrophy	Target:dcs-1	Drug:rg3039
Disease:spinal_muscular_atrophy	Target:histidine_triad_protein_member_5	Drug:rg3039
Disease:spinal_muscular_atrophy	Target:scavenger_mrna-decapping_enzyme_dcp	Drug:rg3039
Disease:spinal_muscular_atrophy	Target:smn2	Drug:rg7800
Disease:spinal_muscular_atrophy	Target:component_of_gems_1	Drug:rg7800
Disease:spinal_muscular_atrophy	Target:survival_motor_neuron_protein	Drug:rg7800
Disease:spinal_muscular_atrophy	Target:gemin-1	Drug:rg7800
Disease:anxiety_disorder	Target:5-ht-2	Drug:mdl-11939
Disease:anxiety_disorder	Target:5-hydroxytryptamine_receptor_2a	Drug:mdl-11939
Disease:anxiety_disorder	Target:serotonin_receptor	Drug:mdl-11939
Disease:anxiety_disorder	Target:5-ht-2a	Drug:mdl-11939
Disease:anxiety_disorder	Target:5-hydroxytryptamine_2a_receptor	Drug:mdl-11939
Disease:anxiety_disorder	Target:serotonin_receptor_2a	Drug:mdl-11939
Disease:anxiety_disorder	Target:5-ht2a_receptor	Drug:mdl-11939
Disease:anxiety_disorder	Target:metabotropic_glutamate_receptor_5	Drug:adx10059
Disease:anxiety_disorder	Target:mglur5	Drug:adx10059
Disease:anxiety_disorder	Target:glutamate_receptor_mglu5	Drug:adx10059
Disease:anxiety_disorder	Target:5b	Drug:adx10059
Disease:anxiety_disorder	Target:gaba(a)_receptor	Drug:azd7325
Disease:anxiety_disorder	Target:gaba-a_receptor	Drug:azd7325
Disease:anxiety_disorder	Target:gamma-aminobutyric_acid_a_receptor	Drug:azd7325
Disease:anxiety_disorder	Target:5-ht-1a	Drug:robalzotan
Disease:anxiety_disorder	Target:5-ht1a_receptor	Drug:robalzotan
Disease:anxiety_disorder	Target:5-hydroxytryptamine_1a_receptor	Drug:robalzotan
Disease:anxiety_disorder	Target:g-21	Drug:robalzotan
Disease:anxiety_disorder	Target:serotonin_receptor	Drug:robalzotan
Disease:anxiety_disorder	Target:serotonin_receptor_1a	Drug:robalzotan
Disease:anxiety_disorder	Target:5-ht1a	Drug:robalzotan
Disease:anxiety_disorder	Target:5-hydroxytryptamine_receptor_1a	Drug:robalzotan
Disease:anxiety_disorder	Target:5-hydroxytryptamine_2a_receptor	Drug:ritanserin
Disease:anxiety_disorder	Target:5-ht-2	Drug:ritanserin
Disease:anxiety_disorder	Target:5-hydroxytryptamine_receptor_2a	Drug:ritanserin
Disease:anxiety_disorder	Target:5-hydroxytryptamine_2b_receptor	Drug:ritanserin
Disease:anxiety_disorder	Target:5-ht_2b	Drug:ritanserin
Disease:anxiety_disorder	Target:serotonin_receptor	Drug:ritanserin
Disease:anxiety_disorder	Target:5-ht-2a	Drug:ritanserin
Disease:anxiety_disorder	Target:5-ht-2b	Drug:ritanserin
Disease:anxiety_disorder	Target:serotonin_receptor_2b	Drug:ritanserin
Disease:anxiety_disorder	Target:5-ht2a_receptor	Drug:ritanserin
Disease:anxiety_disorder	Target:serotonin_receptor_2a	Drug:ritanserin
Disease:anxiety_disorder	Target:5-ht-1a	Drug:gsk163090
Disease:anxiety_disorder	Target:5-ht1a_receptor	Drug:gsk163090
Disease:anxiety_disorder	Target:5-hydroxytryptamine_1a_receptor	Drug:gsk163090
Disease:anxiety_disorder	Target:g-21	Drug:gsk163090
Disease:anxiety_disorder	Target:serotonin_receptor	Drug:gsk163090
Disease:anxiety_disorder	Target:serotonin_receptor_1a	Drug:gsk163090
Disease:anxiety_disorder	Target:5-ht1a	Drug:gsk163090
Disease:anxiety_disorder	Target:5-hydroxytryptamine_receptor_1a	Drug:gsk163090
Disease:anxiety_disorder	Target:gamma-aminobutyric_acid_receptor	Drug:u-78875
Disease:anxiety_disorder	Target:gaba(a)_receptor_subunit_alpha-1	Drug:u-78875
Disease:anxiety_disorder	Target:gamma-aminobutyric_acid_receptor_subunit_alpha-1	Drug:u-78875
Disease:anxiety_disorder	Target:gabra1	Drug:u-78875
Disease:anxiety_disorder	Target:gaba_receptor	Drug:u-78875
Disease:anxiety_disorder	Target:5-ht-2	Drug:zotepine
Disease:anxiety_disorder	Target:5-hydroxytryptamine_receptor_2a	Drug:zotepine
Disease:anxiety_disorder	Target:serotonin_receptor	Drug:zotepine
Disease:anxiety_disorder	Target:5-ht-2a	Drug:zotepine
Disease:anxiety_disorder	Target:5-hydroxytryptamine_2a_receptor	Drug:zotepine
Disease:anxiety_disorder	Target:serotonin_receptor_2a	Drug:zotepine
Disease:anxiety_disorder	Target:5-ht2a_receptor	Drug:zotepine
Disease:anxiety_disorder	Target:cck-b_receptor	Drug:gv-150013
Disease:anxiety_disorder	Target:cck-br	Drug:gv-150013
Disease:anxiety_disorder	Target:gastrin/cholecystokinin_type_b_receptor	Drug:gv-150013
Disease:anxiety_disorder	Target:cck-b_receptor	Drug:pd-134308
Disease:anxiety_disorder	Target:cck-br	Drug:pd-134308
Disease:anxiety_disorder	Target:gastrin/cholecystokinin_type_b_receptor	Drug:pd-134308
Disease:anxiety_disorder	Target:5-ht-1a	Drug:tgwooaa
Disease:anxiety_disorder	Target:5-ht1a_receptor	Drug:tgwooaa
Disease:anxiety_disorder	Target:5-ht_2_receptor	Drug:tgwooaa
Disease:anxiety_disorder	Target:5-hydroxytryptamine_1a_receptor	Drug:tgwooaa
Disease:anxiety_disorder	Target:g-21	Drug:tgwooaa
Disease:anxiety_disorder	Target:serotonin_receptor	Drug:tgwooaa
Disease:anxiety_disorder	Target:serotonin_receptor_1a	Drug:tgwooaa
Disease:anxiety_disorder	Target:5-ht1a	Drug:tgwooaa
Disease:anxiety_disorder	Target:5-hydroxytryptamine_receptor_1a	Drug:tgwooaa
Disease:anxiety_disorder	Target:cck-b_receptor	Drug:l-365260
Disease:anxiety_disorder	Target:cck-br	Drug:l-365260
Disease:anxiety_disorder	Target:gastrin/cholecystokinin_type_b_receptor	Drug:l-365260
Disease:anxiety_disorder	Target:serotonin_receptor	Drug:zacopride
Disease:anxiety_disorder	Target:gaba(a)_receptor	Drug:azd6280
Disease:anxiety_disorder	Target:gaba-a_receptor	Drug:azd6280
Disease:anxiety_disorder	Target:gamma-aminobutyric_acid_a_receptor	Drug:azd6280
Disease:anxiety_disorder	Target:5-ht-2	Drug:s-16924
Disease:anxiety_disorder	Target:5-hydroxytryptamine_receptor_2a	Drug:s-16924
Disease:anxiety_disorder	Target:serotonin_receptor	Drug:s-16924
Disease:anxiety_disorder	Target:5-ht1a	Drug:s-16924
Disease:anxiety_disorder	Target:5-ht-2a	Drug:s-16924
Disease:anxiety_disorder	Target:5-ht2a_receptor	Drug:s-16924
Disease:anxiety_disorder	Target:serotonin_receptor_1a	Drug:s-16924
Disease:anxiety_disorder	Target:5-ht-1a	Drug:s-16924
Disease:anxiety_disorder	Target:5-ht1a_receptor	Drug:s-16924
Disease:anxiety_disorder	Target:5-hydroxytryptamine_1a_receptor	Drug:s-16924
Disease:anxiety_disorder	Target:g-21	Drug:s-16924
Disease:anxiety_disorder	Target:5-hydroxytryptamine_2a_receptor	Drug:s-16924
Disease:anxiety_disorder	Target:serotonin_receptor_2a	Drug:s-16924
Disease:anxiety_disorder	Target:5-hydroxytryptamine_receptor_1a	Drug:s-16924
Disease:anxiety_disorder	Target:glutamate_receptor_mglu2	Drug:ly-544344
Disease:anxiety_disorder	Target:metabotropic_glutamate_receptor_2	Drug:ly-544344
Disease:anxiety_disorder	Target:group_ii_metabotropic_glutamate_receptor	Drug:ly-544344
Disease:anxiety_disorder	Target:mglur2	Drug:ly-544344
Disease:anxiety_disorder	Target:gaba(a)_receptor	Drug:elb-139
Disease:anxiety_disorder	Target:gaba-a_receptor	Drug:elb-139
Disease:anxiety_disorder	Target:gamma-aminobutyric_acid_a_receptor	Drug:elb-139
Disease:anxiety_disorder	Target:gamma-aminobutyric_acid_receptor	Drug:tpa-023
Disease:anxiety_disorder	Target:gaba(a)_receptor_subunit_alpha-1	Drug:tpa-023
Disease:anxiety_disorder	Target:gaba-a_receptor_alpha_2	Drug:tpa-023
Disease:anxiety_disorder	Target:gaba-a_receptor_alpha_3	Drug:tpa-023
Disease:anxiety_disorder	Target:gamma-aminobutyric_acid_receptor_subunit_alpha-1	Drug:tpa-023
Disease:anxiety_disorder	Target:gabra1	Drug:tpa-023
Disease:anxiety_disorder	Target:gaba(a)gamma-aminobutyric-acid_receptor_alpha-3_subunit_precursor_receptor	Drug:tpa-023
Disease:anxiety_disorder	Target:gamma-aminobutyric-acid_receptor_alpha-2_subunit	Drug:tpa-023
Disease:anxiety_disorder	Target:gaba(a)gamma-aminobutyric-acid_receptor_alpha-2_subunit_precursor_receptor	Drug:tpa-023
Disease:anxiety_disorder	Target:gaba_receptor	Drug:tpa-023
Disease:anxiety_disorder	Target:gamma-aminobutyric-acid_receptor_alpha-3_subunit	Drug:tpa-023
Disease:anxiety_disorder	Target:5-ht-1a	Drug:sun-8399
Disease:anxiety_disorder	Target:5-ht1a_receptor	Drug:sun-8399
Disease:anxiety_disorder	Target:5-hydroxytryptamine_1a_receptor	Drug:sun-8399
Disease:anxiety_disorder	Target:g-21	Drug:sun-8399
Disease:anxiety_disorder	Target:serotonin_receptor	Drug:sun-8399
Disease:anxiety_disorder	Target:serotonin_receptor_1a	Drug:sun-8399
Disease:anxiety_disorder	Target:5-ht1a	Drug:sun-8399
Disease:anxiety_disorder	Target:5-hydroxytryptamine_receptor_1a	Drug:sun-8399
Disease:anxiety_disorder	Target:gamma-aminobutyric_acid_receptor	Drug:alpidem
Disease:anxiety_disorder	Target:gaba_receptor	Drug:alpidem
Disease:anxiety_disorder	Target:gaba_a_receptor	Drug:bentazepam
Disease:anxiety_disorder	Target:corticotropin_releasing_factor_receptor_1	Drug:pexacerfont
Disease:anxiety_disorder	Target:corticotropin-releasing_hormone_type_1_receptor	Drug:pexacerfont
Disease:anxiety_disorder	Target:crf1	Drug:pexacerfont
Disease:anxiety_disorder	Target:crf-r1	Drug:pexacerfont
Disease:anxiety_disorder	Target:corticotropin-releasing_hormone_receptor_1	Drug:pexacerfont
Disease:anxiety_disorder	Target:crf-r	Drug:pexacerfont
Disease:anxiety_disorder	Target:crf-1_receptor	Drug:pexacerfont
Disease:anxiety_disorder	Target:crh-r_1	Drug:pexacerfont
Disease:anxiety_disorder	Target:crf_receptor	Drug:pexacerfont
Disease:anxiety_disorder	Target:serotonin_receptor	Drug:way-181187
Disease:anxiety_disorder	Target:5-ht-2b	Drug:way-181187
Disease:anxiety_disorder	Target:serotonin_receptor_2b	Drug:way-181187
Disease:anxiety_disorder	Target:5-hydroxytryptamine_2b_receptor	Drug:way-181187
Disease:anxiety_disorder	Target:5-ht_2b	Drug:way-181187
Disease:anxiety_disorder	Target:gamma-aminobutyric_acid_receptor	Drug:ro-16-6028
Disease:anxiety_disorder	Target:gaba_receptor	Drug:ro-16-6028
Disease:anxiety_disorder	Target:corticotropin_releasing_factor_receptor_1	Drug:gsk586529
Disease:anxiety_disorder	Target:corticotropin-releasing_hormone_type_1_receptor	Drug:gsk586529
Disease:anxiety_disorder	Target:crf1	Drug:gsk586529
Disease:anxiety_disorder	Target:crf-r1	Drug:gsk586529
Disease:anxiety_disorder	Target:corticotropin-releasing_hormone_receptor_1	Drug:gsk586529
Disease:anxiety_disorder	Target:crf-r	Drug:gsk586529
Disease:anxiety_disorder	Target:crf-1_receptor	Drug:gsk586529
Disease:anxiety_disorder	Target:crh-r_1	Drug:gsk586529
Disease:anxiety_disorder	Target:crf_receptor	Drug:gsk586529
Disease:metabolic_syndrome	Target:mrna_of_apolipoprotein_c3	Drug:isis-apociii
Disease:metabolic_syndrome	Target:mrna_of_apo-ciii	Drug:isis-apociii
Disease:metabolic_syndrome	Target:mrna_of_apoc-iii	Drug:isis-apociii
Disease:genitourinary_disorder	Target:phosphodiesterase_(pde)_9	Drug:asp-4901
Disease:genitourinary_disorder	Target:high_affinity_cgmpspecific_3',5'cyclic_phosphodiesterase_9a	Drug:asp-4901
Disease:genitourinary_disorder	Target:pde9a	Drug:asp-4901
Disease:skin_infection	Target:histidine_decarboxylase	Drug:bf-derm1
Disease:skin_infection	Target:hdc	Drug:bf-derm1
Disease:skin_infection	Target:50s_ribosomal_protein_l8	Drug:tedizolid
Disease:skin_infection	Target:50s_ribosomal_protein_l1	Drug:tedizolid
Disease:skin_infection	Target:rpla	Drug:tedizolid
Disease:skin_infection	Target:rplc	Drug:tedizolid
Disease:skin_infection	Target:50s_ribosomal_protein_l10	Drug:tedizolid
Disease:skin_infection	Target:rplb	Drug:tedizolid
Disease:skin_infection	Target:50s_ribosomal_protein_l7/l12	Drug:tedizolid
Disease:skin_infection	Target:rplf	Drug:tedizolid
Disease:skin_infection	Target:rpll	Drug:tedizolid
Disease:skin_infection	Target:50s_ribosomal_protein_l3	Drug:tedizolid
Disease:skin_infection	Target:50s_ribosomal_protein_l6	Drug:tedizolid
Disease:skin_infection	Target:rplj	Drug:tedizolid
Disease:skin_infection	Target:l8	Drug:tedizolid
Disease:skin_infection	Target:50s_ribosomal_protein_l2	Drug:tedizolid
Disease:skin_infection	Target:bacteria_50s_ribosomal_subunit	Drug:tedizolid
Disease:hematopoietic_stem_cell_transplantation	Target:stk-1	Drug:cdx-301
Disease:hematopoietic_stem_cell_transplantation	Target:fl_cytokine_receptor	Drug:cdx-301
Disease:hematopoietic_stem_cell_transplantation	Target:stem_cell_tyrosine_kinase_1	Drug:cdx-301
Disease:heart_disease	Target:npr-b	Drug:cd-np
Disease:heart_disease	Target:guanylate_cyclase_b	Drug:cd-np
Disease:heart_disease	Target:gc-b	Drug:cd-np
Disease:heart_disease	Target:atrial_natriuretic_peptide_receptor_b	Drug:cd-np
Disease:heart_disease	Target:anp-b	Drug:cd-np
Disease:heart_disease	Target:anprb	Drug:cd-np
Disease:heart_disease	Target:atrial_natriuretic_peptide_b-type_receptor	Drug:cd-np
Disease:thrombocytopenia	Target:tyrosine-protein_kinase_syk	Drug:r788
Disease:thrombocytopenia	Target:spleen_tyrosine_kinase	Drug:r788
Disease:thrombocytopenia	Target:cd110_antigen	Drug:sb-559448
Disease:thrombocytopenia	Target:c-mpl	Drug:sb-559448
Disease:thrombocytopenia	Target:thrombopoietin_receptor	Drug:sb-559448
Disease:thrombocytopenia	Target:tpor	Drug:sb-559448
Disease:thrombocytopenia	Target:myeloproliferative_leukemia_protein	Drug:sb-559448
Disease:thrombocytopenia	Target:tpo-r	Drug:sb-559448
Disease:thrombocytopenia	Target:mpl	Drug:sb-559448
Disease:thrombocytopenia	Target:cd110_antigen	Drug:e5501
Disease:thrombocytopenia	Target:c-mpl	Drug:e5501
Disease:thrombocytopenia	Target:thrombopoietin_receptor	Drug:e5501
Disease:thrombocytopenia	Target:tpor	Drug:e5501
Disease:thrombocytopenia	Target:myeloproliferative_leukemia_protein	Drug:e5501
Disease:thrombocytopenia	Target:tpo-r	Drug:e5501
Disease:thrombocytopenia	Target:mpl	Drug:e5501
Disease:thrombocytopenia	Target:cd110_antigen	Drug:totrombopag
Disease:thrombocytopenia	Target:c-mpl	Drug:totrombopag
Disease:thrombocytopenia	Target:thrombopoietin_receptor	Drug:totrombopag
Disease:thrombocytopenia	Target:tpor	Drug:totrombopag
Disease:thrombocytopenia	Target:myeloproliferative_leukemia_protein	Drug:totrombopag
Disease:thrombocytopenia	Target:tpo-r	Drug:totrombopag
Disease:thrombocytopenia	Target:mpl	Drug:totrombopag
Disease:thrombocytopenia	Target:cd110_antigen	Drug:thrombopoietin
Disease:thrombocytopenia	Target:c-mpl	Drug:thrombopoietin
Disease:thrombocytopenia	Target:thrombopoietin_receptor	Drug:thrombopoietin
Disease:thrombocytopenia	Target:tpor	Drug:thrombopoietin
Disease:thrombocytopenia	Target:myeloproliferative_leukemia_protein	Drug:thrombopoietin
Disease:thrombocytopenia	Target:tpo-r	Drug:thrombopoietin
Disease:thrombocytopenia	Target:mpl	Drug:thrombopoietin
Disease:leukaemia	Target:h3k79hmtase	Drug:epz-5676
Disease:leukaemia	Target:dot1l	Drug:epz-5676
Disease:leukaemia	Target:lysine_nmethyltransferase_4	Drug:epz-5676
Disease:leukaemia	Target:histone_h3k79_methyltransferase	Drug:epz-5676
Disease:leukaemia	Target:histonelysine_nmethyltransferase,_h3_lysine79_specific	Drug:epz-5676
Disease:leukaemia	Target:dot1like_protein	Drug:epz-5676
Disease:marburg_virus_infection	Target:nucleoprotein_(mrna)	Drug:avi-7288
Disease:marburg_virus_infection	Target:protein_n_(mrna)	Drug:avi-7288
Disease:marburg_virus_infection	Target:mrna_of_marburg_virus_nucleoprotein_np	Drug:avi-7288
Disease:marburg_virus_infection	Target:np_(mrna)	Drug:avi-7288
Disease:marburg_virus_infection	Target:nucleocapsid_protein_(mrna)	Drug:avi-7288
Disease:dementia	Target:glutamyl_cyclase	Drug:pq-912
Disease:dementia	Target:sqc	Drug:pq-912
Disease:dementia	Target:qc	Drug:pq-912
Disease:dementia	Target:glutaminylpeptide_cyclotransferase	Drug:pq-912
Disease:dementia	Target:ec	Drug:pq-912
Disease:dementia	Target:glutaminyl_cyclase	Drug:pq-912
Disease:dementia	Target:glutaminyltrna_cyclotransferase	Drug:pq-912
Disease:dementia	Target:qpct	Drug:pq-912
Disease:heart_failure	Target:angiotensin-converting_enzyme	Drug:ilepatril
Disease:heart_failure	Target:cd143_antigen	Drug:ilepatril
Disease:heart_failure	Target:kininase_ii	Drug:ilepatril
Disease:heart_failure	Target:ace	Drug:ilepatril
Disease:heart_failure	Target:dipeptidyl_carboxypeptidase_i	Drug:ilepatril
Disease:heart_failure	Target:at1	Drug:trv027
Disease:heart_failure	Target:angiotensin_ii_receptor_1	Drug:trv027
Disease:heart_failure	Target:at1ar	Drug:trv027
Disease:heart_failure	Target:type-1_angiotensin_ii_receptor	Drug:trv027
Disease:heart_failure	Target:angiotensin_1_receptor	Drug:trv027
Disease:heart_failure	Target:at1	Drug:trv120027
Disease:heart_failure	Target:angiotensin_ii_receptor_1	Drug:trv120027
Disease:heart_failure	Target:at1ar	Drug:trv120027
Disease:heart_failure	Target:type-1_angiotensin_ii_receptor	Drug:trv120027
Disease:heart_failure	Target:angiotensin_1_receptor	Drug:trv120027
Disease:heart_failure	Target:skeletal_muscle-type_ryanodine_receptor	Drug:arm036
Disease:heart_failure	Target:ryanodine_receptor_1	Drug:arm036
Disease:heart_failure	Target:skeletal_muscle_calcium_release_channel	Drug:arm036
Disease:heart_failure	Target:pde46	Drug:org-30029
Disease:heart_failure	Target:dpde2	Drug:org-30029
Disease:heart_failure	Target:gucy1b1	Drug:vericigiuat
Disease:heart_failure	Target:gcs-beta-3	Drug:vericigiuat
Disease:heart_failure	Target:soluble_guanylate_cyclase_small_subunit	Drug:vericigiuat
Disease:heart_failure	Target:gcs-beta-1	Drug:vericigiuat
Disease:heart_failure	Target:gucy1b3	Drug:vericigiuat
Disease:heart_failure	Target:gucsb3	Drug:vericigiuat
Disease:heart_failure	Target:guanylate_cyclase_soluble_subunit_beta-1	Drug:vericigiuat
Disease:heart_failure	Target:guc1b3	Drug:vericigiuat
Disease:heart_failure	Target:dihydrotestosterone_receptor	Drug:gsk2849466
Disease:heart_failure	Target:testosterone_receptor	Drug:gsk2849466
Disease:heart_failure	Target:androgen_receptor	Drug:gsk2849466
Disease:osteoporosi	Target:cathepsin_o	Drug:miv-701
Disease:osteoporosi	Target:cathepsin_k	Drug:miv-701
Disease:osteoporosi	Target:cathepsin_x	Drug:miv-701
Disease:osteoporosi	Target:cathepsin_o2	Drug:miv-701
Disease:osteoporosi	Target:hydroxyapatite	Drug:eb-1053
Disease:osteoporosi	Target:pthr2	Drug:ostabolin-c
Disease:osteoporosi	Target:pth2r	Drug:ostabolin-c
Disease:osteoporosi	Target:parathyroid_hormone_receptor	Drug:ostabolin-c
Disease:osteoporosi	Target:pth2_receptor	Drug:ostabolin-c
Disease:osteoporosi	Target:fpp_synthase	Drug:minodronate
Disease:osteoporosi	Target:fp	Drug:minodronate
Disease:osteoporosi	Target:farnesyl_pyrophosphate_synthase	Drug:minodronate
Disease:osteoporosi	Target:fpp_synthetase	Drug:minodronate
Disease:osteoporosi	Target:fpp	Drug:minodronate
Disease:osteoporosi	Target:farnesyl_pyrophosphate_synthetase	Drug:minodronate
Disease:osteoporosi	Target:farnesyl_diphosphate_synthase	Drug:minodronate
Disease:osteoporosi	Target:farnesyl_diphosphate_synthetase	Drug:minodronate
Disease:osteoporosi	Target:dihydrotestosterone_receptor	Drug:lgd2941
Disease:osteoporosi	Target:testosterone_receptor	Drug:lgd2941
Disease:osteoporosi	Target:androgen_receptor	Drug:lgd2941
Disease:osteoporosi	Target:dkk1	Drug:pf-04840082
Disease:osteoporosi	Target:dkk1_protein	Drug:pf-04840082
Disease:osteoporosi	Target:sk	Drug:pf-04840082
Disease:osteoporosi	Target:dickkopfrelated_protein_1	Drug:pf-04840082
Disease:osteoporosi	Target:hdkk1	Drug:pf-04840082
Disease:osteoporosi	Target:dickkopf1	Drug:pf-04840082
Disease:advanced_cancer	Target:skr3	Drug:ace-041
Disease:advanced_cancer	Target:serine/threonine-protein_kinase_receptor_r3	Drug:ace-041
Disease:advanced_cancer	Target:alk-1	Drug:ace-041
Disease:advanced_cancer	Target:activin_receptor-like_kinase-1	Drug:ace-041
Disease:advanced_cancer	Target:tsr-i	Drug:ace-041
Disease:advanced_cancer	Target:acvrlk1	Drug:ace-041
Disease:advanced_cancer	Target:activin_receptor-like_kinase_1	Drug:ace-041
Disease:advanced_cancer	Target:tgf-b_superfamily_receptor_type_i	Drug:ace-041
Disease:advanced_cancer	Target:acvrl1	Drug:ace-041
Disease:gastroparesi	Target:ghrelin_receptor	Drug:tzp-101
Disease:gastroparesi	Target:gh-releasing_peptide_receptor	Drug:tzp-101
Disease:gastroparesi	Target:ghs-r	Drug:tzp-101
Disease:gastroparesi	Target:growth_hormone_secretagogue_receptor	Drug:tzp-101
Disease:gastroparesi	Target:ghrp	Drug:tzp-101
Disease:gastroparesi	Target:growth_hormone_secretagogue_receptor_type_1	Drug:tzp-101
Disease:helminth_infection	Target:cysteine_proteinase_cruzipain	Drug:triclabendazole
Disease:helminth_infection	Target:major_cysteine_proteinase	Drug:triclabendazole
Disease:helminth_infection	Target:cruzaine	Drug:triclabendazole
Disease:helminth_infection	Target:tubulin_beta-1_chain	Drug:triclabendazole
Disease:helminth_infection	Target:beta-tubulin	Drug:triclabendazole
Disease:helminth_infection	Target:tubulin_beta	Drug:triclabendazole
Disease:helminth_infection	Target:congopain	Drug:triclabendazole
Disease:psoriatic_disorder	Target:polyferon_(tn)	Drug:crx-191
Disease:psoriatic_disorder	Target:ifn-gamma	Drug:crx-191
Disease:psoriatic_disorder	Target:immune_interferon	Drug:crx-191
Disease:psoriatic_disorder	Target:two_specific_enzymes_that_are_active_in_the_skin	Drug:vtp-201227
Disease:anthrax	Target:anthrax_protective_antigen	Drug:raxibacumab
Disease:gout	Target:xanthine_dehydrogenase/oxidase	Drug:lc-350189
Disease:gout	Target:xanthine_oxidase	Drug:lc-350189
Disease:gout	Target:xanthine_dehydrogenase/oxidase	Drug:y-700
Disease:gout	Target:xanthine_oxidase	Drug:y-700
Disease:gout	Target:renal-specific_transporter	Drug:urc102
Disease:gout	Target:solute_carrier_family_22_member_12	Drug:urc102
Disease:gout	Target:organic_anion_transporter_4-like_protein	Drug:urc102
Disease:gout	Target:rst	Drug:urc102
Disease:gout	Target:urate_anion_exchanger_1	Drug:urc102
Disease:fallopian_tube_cancer	Target:galactoside_3(4)-l-fucosyltransferase	Drug:rebmab-100
Disease:fallopian_tube_cancer	Target:fut3	Drug:rebmab-100
Disease:fallopian_tube_cancer	Target:fucosyltransferase_3	Drug:rebmab-100
Disease:fallopian_tube_cancer	Target:blood_group_lewis_alpha4fucosyltransferase	Drug:rebmab-100
Disease:fallopian_tube_cancer	Target:lewis_ft	Drug:rebmab-100
Disease:fallopian_tube_cancer	Target:fucosyltransferase_iii	Drug:rebmab-100
Disease:fallopian_tube_cancer	Target:fuctiii	Drug:rebmab-100
Disease:psoriasi	Target:pde46	Drug:las-37779
Disease:psoriasi	Target:dpde2	Drug:las-37779
Disease:psoriasi	Target:mek	Drug:e6201
Disease:psoriasi	Target:mekk_1	Drug:e6201
Disease:psoriasi	Target:mek_kinase_1	Drug:e6201
Disease:psoriasi	Target:map_kinase_kinase	Drug:e6201
Disease:psoriasi	Target:erk_activator_kinase	Drug:e6201
Disease:psoriasi	Target:mapk/erk_kinase_kinase_1	Drug:e6201
Disease:psoriasi	Target:mapkk	Drug:e6201
Disease:psoriasi	Target:mitogenactivated_protein_kinase_kinase_kinase_1	Drug:e6201
Disease:psoriasi	Target:dual_specificity_mitogen-activated_protein_kinase_kinase	Drug:e6201
Disease:psoriasi	Target:mekk-1_kinase	Drug:e6201
Disease:psoriasi	Target:tumor_necrosis_factor_receptor_1	Drug:art621
Disease:psoriasi	Target:jak1	Drug:asp-015k
Disease:psoriasi	Target:l-jak	Drug:asp-015k
Disease:psoriasi	Target:tyrosine-protein_kinase_jak1	Drug:asp-015k
Disease:psoriasi	Target:leukocyte_janus_kinase	Drug:asp-015k
Disease:psoriasi	Target:janus_kinase_3	Drug:asp-015k
Disease:psoriasi	Target:tyrosine-protein_kinase_jak3	Drug:asp-015k
Disease:psoriasi	Target:janus_kinase_1	Drug:asp-015k
Disease:psoriasi	Target:jak-3	Drug:asp-015k
Disease:psoriasi	Target:jak1	Drug:baricitinib
Disease:psoriasi	Target:janus_kinase_1	Drug:baricitinib
Disease:psoriasi	Target:tyrosine-protein_kinase_jak1	Drug:baricitinib
Disease:psoriasi	Target:calcium_release-activated_calcium_channel_protein_1	Drug:cm2489
Disease:psoriasi	Target:protein_orai-1	Drug:cm2489
Disease:psoriasi	Target:transmembrane_protein_142a	Drug:cm2489
Disease:psoriasi	Target:calcium-release_activated_calcium_channel	Drug:cm2489
Disease:psoriasi	Target:orai1	Drug:cm2489
Disease:psoriasi	Target:erk5	Drug:kc706
Disease:psoriasi	Target:mitogen-activated_protein_kinase_12	Drug:kc706
Disease:psoriasi	Target:sapk3	Drug:kc706
Disease:psoriasi	Target:map_kinase_p38	Drug:kc706
Disease:psoriasi	Target:erk-6	Drug:kc706
Disease:psoriasi	Target:mapk12	Drug:kc706
Disease:psoriasi	Target:mitogen-activated_protein_kinase_p38_gamma	Drug:kc706
Disease:psoriasi	Target:extracellular_signal-regulated_kinase_6	Drug:kc706
Disease:psoriasi	Target:map_kinase_p38_gamma	Drug:kc706
Disease:psoriasi	Target:stress-activated_protein_kinase_3	Drug:kc706
Disease:psoriasi	Target:erk6	Drug:kc706
Disease:psoriasi	Target:interferon-inducible_protein_10_receptor	Drug:amg-487
Disease:psoriasi	Target:cxcr3/ip-10	Drug:amg-487
Disease:psoriasi	Target:cxcr-3	Drug:amg-487
Disease:psoriasi	Target:ckr-l2	Drug:amg-487
Disease:psoriasi	Target:chemokine_receptor_cxcr3	Drug:amg-487
Disease:psoriasi	Target:c-x-c_chemokine_receptor_type_3	Drug:amg-487
Disease:psoriasi	Target:chemokine_receptor_cxcr3/interferon-inducible_protein-10	Drug:amg-487
Disease:psoriasi	Target:cd183_antigen	Drug:amg-487
Disease:psoriasi	Target:cxc-r3	Drug:amg-487
Disease:psoriasi	Target:5-lipoxygenase	Drug:r-68151
Disease:psoriasi	Target:arachidonate_5-lipoxygenase	Drug:r-68151
Disease:psoriasi	Target:5-lox	Drug:r-68151
Disease:psoriasi	Target:5-lo	Drug:r-68151
Disease:psoriasi	Target:5-lipoxygenase	Drug:fpl-64170
Disease:psoriasi	Target:arachidonate_5-lipoxygenase	Drug:fpl-64170
Disease:psoriasi	Target:5-lox	Drug:fpl-64170
Disease:psoriasi	Target:5-lo	Drug:fpl-64170
Disease:psoriasi	Target:mitogen-activated_protein_kinase_p38	Drug:bms-582949
Disease:psoriasi	Target:kinase	Drug:bms-582949
Disease:psoriasi	Target:map_kinase_p38	Drug:bms-582949
Disease:psoriasi	Target:sir2like_protein_2	Drug:srt2104
Disease:psoriasi	Target:sirtuin	Drug:srt2104
Disease:psoriasi	Target:regulatory_protein_sir2_homolog_2	Drug:srt2104
Disease:psoriasi	Target:sirt2	Drug:srt2104
Disease:psoriasi	Target:naddependent_protein_deacetylase_sirtuin2	Drug:srt2104
Disease:periodontal_disease	Target:reducing_beta-glucuronidase_level	Drug:periopatch
Disease:hematological_tumor	Target:erbb4	Drug:rg7388
Disease:hematological_tumor	Target:tyrosine_kinase-type_cell_surface_receptor_her4	Drug:rg7388
Disease:hematological_tumor	Target:p180erbb4	Drug:rg7388
Disease:cytomegalovirus_infection	Target:nucleoside_dna_polymerase	Drug:mbx-400/cyclopropavir
Disease:allergic_rhiniti	Target:histamine_h1_receptor	Drug:gsk1004723
Disease:allergic_rhiniti	Target:hh3r	Drug:gsk1004723
Disease:allergic_rhiniti	Target:h1_histamine_receptor	Drug:gsk1004723
Disease:allergic_rhiniti	Target:g_protein-coupled_receptor_97	Drug:gsk1004723
Disease:allergic_rhiniti	Target:histamine_receptor_1	Drug:gsk1004723
Disease:allergic_rhiniti	Target:histamine_h3_receptor	Drug:gsk1004723
Disease:allergic_rhiniti	Target:histamine_receptor_3	Drug:gsk1004723
Disease:allergic_rhiniti	Target:hh3r	Drug:hpp404
Disease:allergic_rhiniti	Target:histamine_h3_receptor	Drug:hpp404
Disease:allergic_rhiniti	Target:histamine_receptor_3	Drug:hpp404
Disease:allergic_rhiniti	Target:g_protein-coupled_receptor_97	Drug:hpp404
Disease:allergic_rhiniti	Target:histamine_h1_receptor	Drug:gsk835726
Disease:allergic_rhiniti	Target:hh3r	Drug:gsk835726
Disease:allergic_rhiniti	Target:h1_histamine_receptor	Drug:gsk835726
Disease:allergic_rhiniti	Target:g_protein-coupled_receptor_97	Drug:gsk835726
Disease:allergic_rhiniti	Target:histamine_receptor_1	Drug:gsk835726
Disease:allergic_rhiniti	Target:histamine_h3_receptor	Drug:gsk835726
Disease:allergic_rhiniti	Target:histamine_receptor_3	Drug:gsk835726
Disease:cardiovascular_disease	Target:5-hydroxytryptamine_receptor	Drug:sl65.0472
Disease:cardiovascular_disease	Target:5-ht_receptor	Drug:sl65.0472
Disease:cardiovascular_disease	Target:endothelin_a_receptor	Drug:macitentan
Disease:cardiovascular_disease	Target:endothelin-1_receptor	Drug:macitentan
Disease:cardiovascular_disease	Target:eta_receptor	Drug:macitentan
Disease:cardiovascular_disease	Target:endothelin_receptor_a	Drug:macitentan
Disease:cardiovascular_disease	Target:eta-r	Drug:macitentan
Disease:cardiovascular_disease	Target:het-ar	Drug:macitentan
Disease:cardiovascular_disease	Target:et-a	Drug:macitentan
Disease:cardiovascular_disease	Target:p2y_purinoceptor_12	Drug:ins-50589
Disease:cardiovascular_disease	Target:p2y(adp)	Drug:ins-50589
Disease:cardiovascular_disease	Target:p2y(ac)	Drug:ins-50589
Disease:cardiovascular_disease	Target:p2y12_platelet_adp_receptor	Drug:ins-50589
Disease:cardiovascular_disease	Target:adpg-r	Drug:ins-50589
Disease:cardiovascular_disease	Target:sp1999	Drug:ins-50589
Disease:cardiovascular_disease	Target:adp-glucose_receptor	Drug:ins-50589
Disease:cardiovascular_disease	Target:p2t(ac)	Drug:ins-50589
Disease:cardiovascular_disease	Target:p2y(cyc)	Drug:ins-50589
Disease:cardiovascular_disease	Target:p2y(adp)p2y_purinoceptor_12	Drug:ins-50589
Disease:cardiovascular_disease	Target:adp-receptor	Drug:ins-50589
Disease:cardiovascular_disease	Target:p2y12	Drug:ins-50589
Disease:cardiovascular_disease	Target:nucleotide_p2y(12)_receptor	Drug:ins-50589
Disease:cardiovascular_disease	Target:adenosine_p2y12_receptor	Drug:ins-50589
Disease:cardiovascular_disease	Target:lysosomal_protective_protein_20_kda_chain	Drug:sar164653
Disease:cardiovascular_disease	Target:cathepsin_a	Drug:sar164653
Disease:cardiovascular_disease	Target:protective_protein_for_betagalactosidase	Drug:sar164653
Disease:cardiovascular_disease	Target:ppca	Drug:sar164653
Disease:cardiovascular_disease	Target:carboxypeptidase_c	Drug:sar164653
Disease:cardiovascular_disease	Target:lysosomal_protective_protein	Drug:sar164653
Disease:cardiovascular_disease	Target:ctsa	Drug:sar164653
Disease:cardiovascular_disease	Target:carboxypeptidase_l	Drug:sar164653
Disease:cardiovascular_disease	Target:protective_protein_cathepsin_a	Drug:sar164653
Disease:cardiovascular_disease	Target:mrna_of_integrin_beta_3	Drug:lotrafiban
Disease:cardiovascular_disease	Target:itgb3_(mrna)	Drug:lotrafiban
Disease:cardiovascular_disease	Target:cd61_(mrna)	Drug:lotrafiban
Disease:cardiovascular_disease	Target:integrin_beta3_(mrna)	Drug:lotrafiban
Disease:cardiovascular_disease	Target:platelet_membrane_glycoprotein_iiia_(mrna)	Drug:lotrafiban
Disease:cardiovascular_disease	Target:gpiiia_(mrna)	Drug:lotrafiban
Disease:cardiovascular_disease	Target:adrenergic_receptor	Drug:etilefrine
Disease:cardiovascular_disease	Target:ece	Drug:slv-338
Disease:cardiovascular_disease	Target:endothelin_converting_enzyme	Drug:slv-338
Disease:cardiovascular_disease	Target:neuropeptide_y_receptor_y1	Drug:h-409/22
Disease:cardiovascular_disease	Target:npy1-r	Drug:h-409/22
Disease:cardiovascular_disease	Target:neuropeptide_y_y(1)_receptor	Drug:h-409/22
Disease:cardiovascular_disease	Target:neuropeptide_y_receptor_type_1	Drug:h-409/22
Disease:cardiovascular_disease	Target:neuropeptide_y-y1_receptor	Drug:h-409/22
Disease:cardiovascular_disease	Target:p2y_purinoceptor_12	Drug:elinogrel
Disease:cardiovascular_disease	Target:p2y(adp)	Drug:elinogrel
Disease:cardiovascular_disease	Target:p2y(ac)	Drug:elinogrel
Disease:cardiovascular_disease	Target:p2y12_platelet_adp_receptor	Drug:elinogrel
Disease:cardiovascular_disease	Target:adpg-r	Drug:elinogrel
Disease:cardiovascular_disease	Target:sp1999	Drug:elinogrel
Disease:cardiovascular_disease	Target:adp-glucose_receptor	Drug:elinogrel
Disease:cardiovascular_disease	Target:p2t(ac)	Drug:elinogrel
Disease:cardiovascular_disease	Target:p2y(cyc)	Drug:elinogrel
Disease:cardiovascular_disease	Target:p2y(adp)p2y_purinoceptor_12	Drug:elinogrel
Disease:cardiovascular_disease	Target:adp-receptor	Drug:elinogrel
Disease:cardiovascular_disease	Target:p2y12	Drug:elinogrel
Disease:cardiovascular_disease	Target:nucleotide_p2y(12)_receptor	Drug:elinogrel
Disease:cardiovascular_disease	Target:adenosine_p2y12_receptor	Drug:elinogrel
Disease:cardiovascular_disease	Target:voltage-gated_calcium_channel_subunit_alpha-2/delta-1	Drug:mirogabalin
Disease:cardiovascular_disease	Target:voltage-dependent_calcium_channel_subunit_alpha-2/delta-1	Drug:mirogabalin
Disease:cardiovascular_disease	Target:mrna_of_c-reactive_protein	Drug:isis-crp
Disease:cardiovascular_disease	Target:crp	Drug:isis-crp
Disease:myocardial_infarction	Target:hmg-coa_reductase	Drug:pravigard
Disease:myocardial_infarction	Target:hmg_coa_reductase	Drug:pravigard
Disease:myocardial_infarction	Target:3-hydroxy-3-methylglutaryl-coenzyme_a_reductase	Drug:pravigard
Disease:myocardial_infarction	Target:leukotriene_a(4)leukotriene_a-4_hydrolase_hydrolase	Drug:dg051
Disease:myocardial_infarction	Target:lta-4_hydrolase	Drug:dg051
Disease:myocardial_infarction	Target:lta-h	Drug:dg051
Disease:myocardial_infarction	Target:lta4h	Drug:dg051
Disease:myocardial_infarction	Target:leukotriene_a(4)_hydrolase	Drug:dg051
Disease:myocardial_infarction	Target:leukotriene_a4_hydrolase	Drug:dg051
Disease:myocardial_infarction	Target:leukotriene_a-4_hydrolase	Drug:dg051
Disease:myocardial_infarction	Target:npr-b	Drug:cd-np
Disease:myocardial_infarction	Target:guanylate_cyclase_b	Drug:cd-np
Disease:myocardial_infarction	Target:gc-b	Drug:cd-np
Disease:myocardial_infarction	Target:atrial_natriuretic_peptide_receptor_b	Drug:cd-np
Disease:myocardial_infarction	Target:anp-b	Drug:cd-np
Disease:myocardial_infarction	Target:anprb	Drug:cd-np
Disease:myocardial_infarction	Target:atrial_natriuretic_peptide_b-type_receptor	Drug:cd-np
Disease:allergy	Target:pde46	Drug:cr-3465
Disease:allergy	Target:dpde2	Drug:cr-3465
Disease:allergy	Target:selectin	Drug:cy-1787
Disease:small-cell_lung_cancer	Target:lysine_specific_histone_demethylase_1	Drug:gsk2879552
Disease:small-cell_lung_cancer	Target:lysinespecific_histone_demethylase_1a	Drug:gsk2879552
Disease:small-cell_lung_cancer	Target:braf35hdac_complex_protein_bhc110	Drug:gsk2879552
Disease:small-cell_lung_cancer	Target:flavincontaining_amine_oxidase_domaincontaining_protein_2	Drug:gsk2879552
Disease:thrombosi	Target:evicel	Drug:mpc-0920
Disease:thrombosi	Target:fibrin_matrix_patch_(surgical_bleeding),_omrix/ethicon	Drug:mpc-0920
Disease:thrombosi	Target:fibrinogen,_omrix/ethicon	Drug:mpc-0920
Disease:thrombosi	Target:thrombin/fibrinogen_matrix_patch_(surgical_bleeding)	Drug:mpc-0920
Disease:thrombosi	Target:biological_hemostatic_dressing	Drug:mpc-0920
Disease:thrombosi	Target:fibrin_sealant,_omrix/_ethicon	Drug:mpc-0920
Disease:thrombosi	Target:fibrin_patch	Drug:mpc-0920
Disease:thrombosi	Target:fleece_fibrin_patch	Drug:mpc-0920
Disease:thrombosi	Target:thrombin/fibrinogen_matrix_patch	Drug:mpc-0920
Disease:thrombosi	Target:fibrin_pad	Drug:mpc-0920
Disease:thrombosi	Target:fibrin_fleece	Drug:mpc-0920
Disease:thrombosi	Target:thrombin/fibrinogen_matrix_patch_(surgical_bleeding),_omrix/ethicon	Drug:mpc-0920
Disease:thrombosi	Target:prothrombin	Drug:mpc-0920
Disease:thrombosi	Target:coagulation_factor_ii	Drug:mpc-0920
Disease:thrombosi	Target:fxa	Drug:ssr-126517e
Disease:thrombosi	Target:activated_coagulation_factor_x	Drug:ssr-126517e
Disease:thrombosi	Target:coagulation_factor_xa	Drug:ssr-126517e
Disease:thrombosi	Target:factor_xa	Drug:ssr-126517e
Disease:thrombosi	Target:thrombin-activable_fibrinolysis_inhibitor	Drug:uk-396082
Disease:thrombosi	Target:cpu	Drug:uk-396082
Disease:thrombosi	Target:carboxypeptidase_b2	Drug:uk-396082
Disease:thrombosi	Target:pcpb	Drug:uk-396082
Disease:thrombosi	Target:tafi	Drug:uk-396082
Disease:thrombosi	Target:carboxypeptidase_u	Drug:uk-396082
Disease:thrombosi	Target:plasma_carboxypeptidase_b	Drug:uk-396082
Disease:thrombosi	Target:fxa	Drug:ly-517717
Disease:thrombosi	Target:activated_coagulation_factor_x	Drug:ly-517717
Disease:thrombosi	Target:coagulation_factor_xa	Drug:ly-517717
Disease:thrombosi	Target:factor_xa	Drug:ly-517717
Disease:thrombosi	Target:ptc	Drug:rb-006
Disease:thrombosi	Target:coagulation_factor_ix	Drug:rb-006
Disease:thrombosi	Target:novact_m_(tn)	Drug:rb-006
Disease:thrombosi	Target:christmas_factor	Drug:rb-006
Disease:thrombosi	Target:plasma_thromboplastin_component	Drug:rb-006
Disease:thrombosi	Target:fxa	Drug:gcc-4401
Disease:thrombosi	Target:activated_coagulation_factor_x	Drug:gcc-4401
Disease:thrombosi	Target:coagulation_factor_xa	Drug:gcc-4401
Disease:thrombosi	Target:factor_xa	Drug:gcc-4401
Disease:thrombosi	Target:evicel	Drug:azd0837
Disease:thrombosi	Target:fibrin_matrix_patch_(surgical_bleeding),_omrix/ethicon	Drug:azd0837
Disease:thrombosi	Target:fibrinogen,_omrix/ethicon	Drug:azd0837
Disease:thrombosi	Target:thrombin/fibrinogen_matrix_patch_(surgical_bleeding)	Drug:azd0837
Disease:thrombosi	Target:biological_hemostatic_dressing	Drug:azd0837
Disease:thrombosi	Target:fibrin_sealant,_omrix/_ethicon	Drug:azd0837
Disease:thrombosi	Target:fibrin_patch	Drug:azd0837
Disease:thrombosi	Target:fleece_fibrin_patch	Drug:azd0837
Disease:thrombosi	Target:thrombin/fibrinogen_matrix_patch	Drug:azd0837
Disease:thrombosi	Target:fibrin_pad	Drug:azd0837
Disease:thrombosi	Target:fibrin_fleece	Drug:azd0837
Disease:thrombosi	Target:thrombin/fibrinogen_matrix_patch_(surgical_bleeding),_omrix/ethicon	Drug:azd0837
Disease:thrombosi	Target:prothrombin	Drug:azd0837
Disease:thrombosi	Target:coagulation_factor_ii	Drug:azd0837
Disease:thrombosi	Target:fxa	Drug:tak-442
Disease:thrombosi	Target:activated_coagulation_factor_x	Drug:tak-442
Disease:thrombosi	Target:coagulation_factor_xa	Drug:tak-442
Disease:thrombosi	Target:factor_xa	Drug:tak-442
Disease:thrombosi	Target:mrna_of_integrin_beta_3	Drug:mk-852
Disease:thrombosi	Target:itgb3_(mrna)	Drug:mk-852
Disease:thrombosi	Target:cd61_(mrna)	Drug:mk-852
Disease:thrombosi	Target:integrin_beta3_(mrna)	Drug:mk-852
Disease:thrombosi	Target:platelet_membrane_glycoprotein_iiia_(mrna)	Drug:mk-852
Disease:thrombosi	Target:gpiiia_(mrna)	Drug:mk-852
Disease:thrombosi	Target:mrna_of_integrin_beta_3	Drug:l-734217
Disease:thrombosi	Target:itgb3_(mrna)	Drug:l-734217
Disease:thrombosi	Target:cd61_(mrna)	Drug:l-734217
Disease:thrombosi	Target:integrin_beta3_(mrna)	Drug:l-734217
Disease:thrombosi	Target:platelet_membrane_glycoprotein_iiia_(mrna)	Drug:l-734217
Disease:thrombosi	Target:gpiiia_(mrna)	Drug:l-734217
Disease:thrombosi	Target:p2y_purinoceptor_12	Drug:cangrelor
Disease:thrombosi	Target:p2y(adp)	Drug:cangrelor
Disease:thrombosi	Target:p2y(ac)	Drug:cangrelor
Disease:thrombosi	Target:p2y12_platelet_adp_receptor	Drug:cangrelor
Disease:thrombosi	Target:adpg-r	Drug:cangrelor
Disease:thrombosi	Target:sp1999	Drug:cangrelor
Disease:thrombosi	Target:adp-glucose_receptor	Drug:cangrelor
Disease:thrombosi	Target:p2t(ac)	Drug:cangrelor
Disease:thrombosi	Target:p2y(cyc)	Drug:cangrelor
Disease:thrombosi	Target:p2y(adp)p2y_purinoceptor_12	Drug:cangrelor
Disease:thrombosi	Target:adp-receptor	Drug:cangrelor
Disease:thrombosi	Target:p2y12	Drug:cangrelor
Disease:thrombosi	Target:nucleotide_p2y(12)_receptor	Drug:cangrelor
Disease:thrombosi	Target:adenosine_p2y12_receptor	Drug:cangrelor
Disease:thrombosi	Target:fxa	Drug:jtv-803
Disease:thrombosi	Target:activated_coagulation_factor_x	Drug:jtv-803
Disease:thrombosi	Target:coagulation_factor_xa	Drug:jtv-803
Disease:thrombosi	Target:factor_xa	Drug:jtv-803
Disease:thrombosi	Target:fxa	Drug:zd-4927
Disease:thrombosi	Target:activated_coagulation_factor_x	Drug:zd-4927
Disease:thrombosi	Target:coagulation_factor_xa	Drug:zd-4927
Disease:thrombosi	Target:factor_xa	Drug:zd-4927
Disease:thrombosi	Target:mrna_of_integrin_beta_3	Drug:elarofiban
Disease:thrombosi	Target:itgb3_(mrna)	Drug:elarofiban
Disease:thrombosi	Target:cd61_(mrna)	Drug:elarofiban
Disease:thrombosi	Target:integrin_beta3_(mrna)	Drug:elarofiban
Disease:thrombosi	Target:platelet_membrane_glycoprotein_iiia_(mrna)	Drug:elarofiban
Disease:thrombosi	Target:gpiiia_(mrna)	Drug:elarofiban
Disease:thrombosi	Target:platelet_gpiib-iiia	Drug:tak-029
Disease:thrombosi	Target:glycoprotein_gp_iib/iiia	Drug:tak-029
Disease:thrombosi	Target:fibrinogen_receptor	Drug:tak-029
Disease:thrombosi	Target:platelet_glycoprotein_iib/iiia_fibrinogen_receptor_complex	Drug:tak-029
Disease:thrombosi	Target:alpha(iib)beta(3)_integrin_receptor	Drug:tak-029
Disease:thrombosi	Target:integrin_alpha_iib_beta_3	Drug:tak-029
Disease:thrombosi	Target:gpiib-iiia_receptor	Drug:tak-029
Disease:thrombosi	Target:gp_iib/iiia	Drug:tak-029
Disease:thrombosi	Target:glycoprotein_iib/iiia	Drug:tak-029
Disease:thrombosi	Target:integrin_iibbeta3	Drug:tak-029
Disease:thrombosi	Target:glycoprotein_iib/iiia_receptor	Drug:tak-029
Disease:thrombosi	Target:platelet_integrin_iibbeta3	Drug:tak-029
Disease:thrombosi	Target:integrin_iib_beta3	Drug:tak-029
Disease:thrombosi	Target:platelet_gpiib/iiia_receptor	Drug:tak-029
Disease:thrombosi	Target:gpiib/iiia_receptor	Drug:tak-029
Disease:thrombosi	Target:integrin_alphaiibbeta3	Drug:tak-029
Disease:thrombosi	Target:serpinc1	Drug:mer-102
Disease:thrombosi	Target:atiii	Drug:mer-102
Disease:thrombosi	Target:at3	Drug:mer-102
Disease:thrombosi	Target:antithrombin-iii	Drug:mer-102
Disease:thrombosi	Target:platelet_gpiib-iiia	Drug:ajvw2
Disease:thrombosi	Target:glycoprotein_gp_iib/iiia	Drug:ajvw2
Disease:thrombosi	Target:fibrinogen_receptor	Drug:ajvw2
Disease:thrombosi	Target:platelet_glycoprotein_iib/iiia_fibrinogen_receptor_complex	Drug:ajvw2
Disease:thrombosi	Target:alpha(iib)beta(3)_integrin_receptor	Drug:ajvw2
Disease:thrombosi	Target:integrin_alpha_iib_beta_3	Drug:ajvw2
Disease:thrombosi	Target:gpiib-iiia_receptor	Drug:ajvw2
Disease:thrombosi	Target:gp_iib/iiia	Drug:ajvw2
Disease:thrombosi	Target:glycoprotein_iib/iiia	Drug:ajvw2
Disease:thrombosi	Target:integrin_iibbeta3	Drug:ajvw2
Disease:thrombosi	Target:glycoprotein_iib/iiia_receptor	Drug:ajvw2
Disease:thrombosi	Target:platelet_integrin_iibbeta3	Drug:ajvw2
Disease:thrombosi	Target:integrin_iib_beta3	Drug:ajvw2
Disease:thrombosi	Target:platelet_gpiib/iiia_receptor	Drug:ajvw2
Disease:thrombosi	Target:gpiib/iiia_receptor	Drug:ajvw2
Disease:thrombosi	Target:integrin_alphaiibbeta3	Drug:ajvw2
Disease:thrombosi	Target:mrna_of_integrin_beta_3	Drug:dmp-728
Disease:thrombosi	Target:itgb3_(mrna)	Drug:dmp-728
Disease:thrombosi	Target:cd61_(mrna)	Drug:dmp-728
Disease:thrombosi	Target:integrin_beta3_(mrna)	Drug:dmp-728
Disease:thrombosi	Target:platelet_membrane_glycoprotein_iiia_(mrna)	Drug:dmp-728
Disease:thrombosi	Target:gpiiia_(mrna)	Drug:dmp-728
Disease:thrombosi	Target:stuart_factor	Drug:bibt986
Disease:thrombosi	Target:stuart-prower_factor	Drug:bibt986
Disease:thrombosi	Target:factor_x	Drug:bibt986
Disease:thrombosi	Target:coagulation_factor_x	Drug:bibt986
Disease:thrombosi	Target:fxa	Drug:bi-11634
Disease:thrombosi	Target:activated_coagulation_factor_x	Drug:bi-11634
Disease:thrombosi	Target:coagulation_factor_xa	Drug:bi-11634
Disease:thrombosi	Target:factor_xa	Drug:bi-11634
Disease:thrombosi	Target:evicel	Drug:nu-172
Disease:thrombosi	Target:fibrin_matrix_patch_(surgical_bleeding),_omrix/ethicon	Drug:nu-172
Disease:thrombosi	Target:fibrinogen,_omrix/ethicon	Drug:nu-172
Disease:thrombosi	Target:thrombin/fibrinogen_matrix_patch_(surgical_bleeding)	Drug:nu-172
Disease:thrombosi	Target:biological_hemostatic_dressing	Drug:nu-172
Disease:thrombosi	Target:fibrin_sealant,_omrix/_ethicon	Drug:nu-172
Disease:thrombosi	Target:fibrin_patch	Drug:nu-172
Disease:thrombosi	Target:fleece_fibrin_patch	Drug:nu-172
Disease:thrombosi	Target:thrombin/fibrinogen_matrix_patch	Drug:nu-172
Disease:thrombosi	Target:fibrin_pad	Drug:nu-172
Disease:thrombosi	Target:fibrin_fleece	Drug:nu-172
Disease:thrombosi	Target:thrombin/fibrinogen_matrix_patch_(surgical_bleeding),_omrix/ethicon	Drug:nu-172
Disease:thrombosi	Target:prothrombin	Drug:nu-172
Disease:thrombosi	Target:coagulation_factor_ii	Drug:nu-172
Disease:thrombosi	Target:coagulation_factor_xa	Drug:rwj-671818
Disease:thrombosi	Target:activated_coagulation_factor_x	Drug:rwj-671818
Disease:thrombosi	Target:fxa	Drug:rwj-671818
Disease:thrombosi	Target:prothrombin	Drug:rwj-671818
Disease:thrombosi	Target:evicel	Drug:rwj-671818
Disease:thrombosi	Target:fibrin_matrix_patch_(surgical_bleeding),_omrix/ethicon	Drug:rwj-671818
Disease:thrombosi	Target:fibrinogen,_omrix/ethicon	Drug:rwj-671818
Disease:thrombosi	Target:thrombin/fibrinogen_matrix_patch_(surgical_bleeding)	Drug:rwj-671818
Disease:thrombosi	Target:biological_hemostatic_dressing	Drug:rwj-671818
Disease:thrombosi	Target:fibrin_sealant,_omrix/_ethicon	Drug:rwj-671818
Disease:thrombosi	Target:fibrin_patch	Drug:rwj-671818
Disease:thrombosi	Target:fleece_fibrin_patch	Drug:rwj-671818
Disease:thrombosi	Target:thrombin/fibrinogen_matrix_patch	Drug:rwj-671818
Disease:thrombosi	Target:fibrin_pad	Drug:rwj-671818
Disease:thrombosi	Target:fibrin_fleece	Drug:rwj-671818
Disease:thrombosi	Target:thrombin/fibrinogen_matrix_patch_(surgical_bleeding),_omrix/ethicon	Drug:rwj-671818
Disease:thrombosi	Target:factor_xa	Drug:rwj-671818
Disease:thrombosi	Target:coagulation_factor_ii	Drug:rwj-671818
Disease:thrombosi	Target:fxa	Drug:ave-3247
Disease:thrombosi	Target:activated_coagulation_factor_x	Drug:ave-3247
Disease:thrombosi	Target:coagulation_factor_xa	Drug:ave-3247
Disease:thrombosi	Target:factor_xa	Drug:ave-3247
Disease:thrombosi	Target:thrombin-activable_fibrinolysis_inhibitor	Drug:azd-9684
Disease:thrombosi	Target:cpu	Drug:azd-9684
Disease:thrombosi	Target:carboxypeptidase_b2	Drug:azd-9684
Disease:thrombosi	Target:pcpb	Drug:azd-9684
Disease:thrombosi	Target:tafi	Drug:azd-9684
Disease:thrombosi	Target:carboxypeptidase_u	Drug:azd-9684
Disease:thrombosi	Target:plasma_carboxypeptidase_b	Drug:azd-9684
Disease:amyotrophic_lateral_sclerosi	Target:mrna_of_copper_zinc_superoxide_dismutase_1	Drug:isis-sod1
Disease:amyotrophic_lateral_sclerosi	Target:mrna_of_superoxide_dismutase_1	Drug:isis-sod1
Disease:amyotrophic_lateral_sclerosi	Target:mrna_of_superoxide_dismutase_[cu-zn]	Drug:isis-sod1
Disease:amyotrophic_lateral_sclerosi	Target:reactive_oxygen_specie	Drug:procysteine
Disease:severe_coronary_heart_disease	Target:c-fgr	Drug:fgf-1
Disease:severe_coronary_heart_disease	Target:basic_fibroblast_growth_factor_receptor_1	Drug:fgf-1
Disease:severe_coronary_heart_disease	Target:bfgf-r	Drug:fgf-1
Disease:severe_coronary_heart_disease	Target:cd331_antigen	Drug:fgf-1
Disease:severe_coronary_heart_disease	Target:fms-like_tyrosine_kinase_2	Drug:fgf-1
Disease:severe_coronary_heart_disease	Target:fgfr-1	Drug:fgf-1
Disease:hypertension	Target:angiotensin_1_receptor	Drug:saralasin
Disease:hypertension	Target:type-1_angiotensin_ii_receptor	Drug:saralasin
Disease:hypertension	Target:at1ar	Drug:saralasin
Disease:hypertension	Target:type-2_angiotensin_ii_receptor	Drug:saralasin
Disease:hypertension	Target:at1	Drug:saralasin
Disease:hypertension	Target:angiotensin_ii_receptor_1	Drug:saralasin
Disease:hypertension	Target:angiotensin_ii_receptor_2	Drug:saralasin
Disease:hypertension	Target:at2	Drug:saralasin
Disease:hypertension	Target:endonuclease	Drug:sch-34826
Disease:hypertension	Target:endonuclease	Drug:cgs-25462
Disease:hypertension	Target:guanylate_cyclase	Drug:pl-3994
Disease:hypertension	Target:alpha_1_adrenoceptor	Drug:sun-9221
Disease:hypertension	Target:5-ht_2_receptor	Drug:sun-9221
Disease:hypertension	Target:amylin_receptor	Drug:ac-625
Disease:hypertension	Target:endothelin_a_receptor	Drug:fr139317
Disease:hypertension	Target:endothelin-1_receptor	Drug:fr139317
Disease:hypertension	Target:eta_receptor	Drug:fr139317
Disease:hypertension	Target:endothelin_receptor_a	Drug:fr139317
Disease:hypertension	Target:eta-r	Drug:fr139317
Disease:hypertension	Target:het-ar	Drug:fr139317
Disease:hypertension	Target:et-a	Drug:fr139317
Disease:hypertension	Target:type-2_angiotensin_ii_receptor	Drug:ps433540
Disease:hypertension	Target:angiotensin_ii_receptor_2	Drug:ps433540
Disease:hypertension	Target:at2	Drug:ps433540
Disease:hypertension	Target:alpha_2_adrenoceptor	Drug:rilmenidine
Disease:hypertension	Target:adrenergic_receptor	Drug:terbutyline
Disease:hypertension	Target:angiotensin_ii_receptor	Drug:dup-532
Disease:hypertension	Target:et-a	Drug:bms-248360
Disease:hypertension	Target:at1ar	Drug:bms-248360
Disease:hypertension	Target:type-1_angiotensin_ii_receptor	Drug:bms-248360
Disease:hypertension	Target:eta-r	Drug:bms-248360
Disease:hypertension	Target:at1	Drug:bms-248360
Disease:hypertension	Target:endothelin_a_receptor	Drug:bms-248360
Disease:hypertension	Target:endothelin-1_receptor	Drug:bms-248360
Disease:hypertension	Target:angiotensin_ii_receptor_1	Drug:bms-248360
Disease:hypertension	Target:eta_receptor	Drug:bms-248360
Disease:hypertension	Target:endothelin_receptor_a	Drug:bms-248360
Disease:hypertension	Target:angiotensin_1_receptor	Drug:bms-248360
Disease:hypertension	Target:het-ar	Drug:bms-248360
Disease:hypertension	Target:alpha_adrenoceptor	Drug:gyki-12743
Disease:hypertension	Target:alpha-1a_adrenergic_receptor	Drug:naftopidil
Disease:hypertension	Target:renin	Drug:spp-676
Disease:hypertension	Target:angiotensinogenase	Drug:spp-676
Disease:hypertension	Target:renin,_renal	Drug:spp-676
Disease:hypertension	Target:renin	Drug:vtp-27999
Disease:hypertension	Target:angiotensinogenase	Drug:vtp-27999
Disease:hypertension	Target:renin,_renal	Drug:vtp-27999
Disease:hypertension	Target:angiotensin_ii_receptor	Drug:da-727
Disease:hypertension	Target:alpha-1_adrenergic_receptor	Drug:urapidil
Disease:hypertension	Target:alpha1-adrenoceptor	Drug:urapidil
Disease:hypertension	Target:subtype_c2	Drug:indoramin
Disease:hypertension	Target:alpha-1a_adrenergic_receptor	Drug:indoramin
Disease:hypertension	Target:alpha-2b_adrenoreceptor	Drug:indoramin
Disease:hypertension	Target:alpha-1d_adrenergic_receptor	Drug:indoramin
Disease:hypertension	Target:alpha_1d-adrenoceptor	Drug:indoramin
Disease:hypertension	Target:alpha-2b_adrenergic_receptor	Drug:indoramin
Disease:hypertension	Target:alpha-2b_adrenoceptor	Drug:indoramin
Disease:hypertension	Target:alpha_1d-adrenoreceptor	Drug:indoramin
Disease:hypertension	Target:alpha_adrenergic_receptor_1a	Drug:indoramin
Disease:hypertension	Target:angiotensin_1_receptor	Drug:tak-591
Disease:hypertension	Target:type-1_angiotensin_ii_receptor	Drug:tak-591
Disease:hypertension	Target:at1ar	Drug:tak-591
Disease:hypertension	Target:type-2_angiotensin_ii_receptor	Drug:tak-591
Disease:hypertension	Target:at1	Drug:tak-591
Disease:hypertension	Target:angiotensin_ii_receptor_1	Drug:tak-591
Disease:hypertension	Target:angiotensin_ii_receptor_2	Drug:tak-591
Disease:hypertension	Target:at2	Drug:tak-591
Disease:hypertension	Target:angiotensin-converting_enzyme	Drug:ilepatril
Disease:hypertension	Target:cd10	Drug:ilepatril
Disease:hypertension	Target:dipeptidyl_carboxypeptidase_i	Drug:ilepatril
Disease:hypertension	Target:common_acute_lymphocytic_leukemia_antigen	Drug:ilepatril
Disease:hypertension	Target:nep	Drug:ilepatril
Disease:hypertension	Target:neprilysin	Drug:ilepatril
Disease:hypertension	Target:enkephalinase	Drug:ilepatril
Disease:hypertension	Target:neutral_endopeptidase_24.11	Drug:ilepatril
Disease:hypertension	Target:ace	Drug:ilepatril
Disease:hypertension	Target:kininase_ii	Drug:ilepatril
Disease:hypertension	Target:cd143_antigen	Drug:ilepatril
Disease:hypertension	Target:calla	Drug:ilepatril
Disease:hypertension	Target:neutral_endopeptidase	Drug:ilepatril
Disease:hypertension	Target:calcium_channel	Drug:cd-349
Disease:hypertension	Target:beta-3_adrenergic_receptor	Drug:bucindolol
Disease:hypertension	Target:beta-2_adrenoreceptor	Drug:bucindolol
Disease:hypertension	Target:beta-1_adrenergic_receptor	Drug:bucindolol
Disease:hypertension	Target:beta-1_adrenoceptor	Drug:bucindolol
Disease:hypertension	Target:beta-1_adrenoreceptor	Drug:bucindolol
Disease:hypertension	Target:beta3ar	Drug:bucindolol
Disease:hypertension	Target:beta-3_adrenoreceptor	Drug:bucindolol
Disease:hypertension	Target:beta-2_adrenoceptor	Drug:bucindolol
Disease:hypertension	Target:beta-2_adrenergic_receptor	Drug:bucindolol
Disease:hypertension	Target:beta3-ar	Drug:bucindolol
Disease:hypertension	Target:beta-3_adrenoceptor	Drug:bucindolol
Disease:hypertension	Target:angiotensin_ii_receptor	Drug:e-4177
Disease:hypertension	Target:renin	Drug:cp-80794
Disease:hypertension	Target:angiotensinogenase	Drug:cp-80794
Disease:hypertension	Target:renin,_renal	Drug:cp-80794
Disease:hypertension	Target:renin	Drug:rs-8891
Disease:hypertension	Target:angiotensinogenase	Drug:rs-8891
Disease:hypertension	Target:renin,_renal	Drug:rs-8891
Disease:hypertension	Target:type-2_angiotensin_ii_receptor	Drug:mp-157
Disease:hypertension	Target:angiotensin_ii_receptor_2	Drug:mp-157
Disease:hypertension	Target:at2	Drug:mp-157
Disease:hypertension	Target:calcium_channel	Drug:sm-6586
Disease:hypertension	Target:renin	Drug:zankiren
Disease:hypertension	Target:angiotensinogenase	Drug:zankiren
Disease:hypertension	Target:renin,_renal	Drug:zankiren
Disease:hypertension	Target:beta_adrenoceptor	Drug:bopindolol
Disease:hypercalcemia	Target:rna_synthesi	Drug:plicamycin
Disease:solid_tumor	Target:memapsin-2	Drug:tak-070
Disease:solid_tumor	Target:beta-secretase	Drug:tak-070
Disease:solid_tumor	Target:membrane-associated_aspartic_protease_2	Drug:tak-070
Disease:solid_tumor	Target:transmembrane_aspartic_protease	Drug:tak-070
Disease:solid_tumor	Target:aspartyl_protease_2	Drug:tak-070
Disease:solid_tumor	Target:beta-site_abetapp-cleaving_enzyme	Drug:tak-070
Disease:solid_tumor	Target:asp2	Drug:tak-070
Disease:solid_tumor	Target:bace	Drug:tak-070
Disease:solid_tumor	Target:beta-site_amyloid_precursor_protein_cleaving_enzyme	Drug:tak-070
Disease:solid_tumor	Target:tcell_activation_antigen_cd27	Drug:cdx-1127
Disease:solid_tumor	Target:cd27	Drug:cdx-1127
Disease:solid_tumor	Target:t14	Drug:cdx-1127
Disease:solid_tumor	Target:tumor_necrosis_factor_receptor_superfamily_member_7	Drug:cdx-1127
Disease:solid_tumor	Target:cd27l_receptor	Drug:cdx-1127
Disease:solid_tumor	Target:cd27_antigen	Drug:cdx-1127
Disease:hyperuricosuria	Target:urate_transporter	Drug:aa-193
Disease:endometrial_cancer	Target:folate_binding_protein-e39	Drug:gale-301
Disease:advanced_solid_tumour	Target:facilitates_chromatin_transcription_complex_(fact)	Drug:cbl0137
Disease:advanced_solid_tumour	Target:brd4	Drug:ten-010
Disease:advanced_solid_tumour	Target:brd2	Drug:ten-010
Disease:advanced_solid_tumour	Target:bromodomain-containing_protein_3	Drug:ten-010
Disease:advanced_solid_tumour	Target:brd3	Drug:ten-010
Disease:advanced_solid_tumour	Target:bromodomain_testis-specific_protein	Drug:ten-010
Disease:advanced_solid_tumour	Target:cancer/testis_antigen_9	Drug:ten-010
Disease:advanced_solid_tumour	Target:brdt	Drug:ten-010
Disease:advanced_solid_tumour	Target:ct9	Drug:ten-010
Disease:advanced_solid_tumour	Target:protein_hunk1	Drug:ten-010
Disease:advanced_solid_tumour	Target:bromodomain-containing_protein_2	Drug:ten-010
Disease:advanced_solid_tumour	Target:o27.1.1	Drug:ten-010
Disease:advanced_solid_tumour	Target:really_interesting_new_gene_3_protein	Drug:ten-010
Disease:advanced_solid_tumour	Target:ring3like_protein	Drug:ten-010
Disease:advanced_solid_tumour	Target:bromodomain-containing_protein_4	Drug:ten-010
Disease:colorectal_cancer	Target:epidermal_growth_factor_receptor	Drug:sym004
Disease:colorectal_cancer	Target:epidermal_growth_factor_receptor_erbb-1	Drug:sym004
Disease:colorectal_cancer	Target:egfr-tk	Drug:sym004
Disease:colorectal_cancer	Target:receptor_protein-tyrosine_kinase_erbb-1	Drug:sym004
Disease:colorectal_cancer	Target:egfr	Drug:sym004
Disease:colorectal_cancer	Target:epidermal_growth_factor_receptor-tyrosine_kinase	Drug:sym004
Disease:colorectal_cancer	Target:pkb	Drug:gsk2141795
Disease:colorectal_cancer	Target:dna_topoisomerase_1	Drug:le-sn38
Disease:colorectal_cancer	Target:top1	Drug:le-sn38
Disease:colorectal_cancer	Target:dna_topoisomerase_i	Drug:le-sn38
Disease:colorectal_cancer	Target:erk_activator_kinase_2	Drug:msc1936369b
Disease:colorectal_cancer	Target:map_kinase_kinase_2	Drug:msc1936369b
Disease:colorectal_cancer	Target:mapk/erk_kinase_2	Drug:msc1936369b
Disease:colorectal_cancer	Target:dual_specificity_mitogenactivated_protein_kinase_kinase_2	Drug:msc1936369b
Disease:colorectal_cancer	Target:mapkk_2	Drug:msc1936369b
Disease:colorectal_cancer	Target:mek_2	Drug:msc1936369b
Disease:colorectal_cancer	Target:tnf-related_apoptosis-inducing_ligand_receptor_2	Drug:conatumumab
Disease:colorectal_cancer	Target:cd262	Drug:conatumumab
Disease:colorectal_cancer	Target:trail-r2	Drug:conatumumab
Disease:colorectal_cancer	Target:death_receptor_5	Drug:conatumumab
Disease:colorectal_cancer	Target:tumor_necrosis_factor_receptor_superfamily_member_10b	Drug:conatumumab
Disease:colorectal_cancer	Target:trail_receptor_2	Drug:conatumumab
Disease:colorectal_cancer	Target:ctla-4	Drug:cp-675206
Disease:colorectal_cancer	Target:cytotoxic_t-lymphocyte_protein_4	Drug:cp-675206
Disease:colorectal_cancer	Target:cytotoxic_t-lymphocyte-associated_antigen_4	Drug:cp-675206
Disease:colorectal_cancer	Target:cd152	Drug:cp-675206
Disease:colorectal_cancer	Target:topoisomerase-i	Drug:gl-331
Disease:colorectal_cancer	Target:dna_topoisomerase_i	Drug:gl-331
Disease:colorectal_cancer	Target:epidermal_growth_factor_receptor	Drug:imc-c225
Disease:colorectal_cancer	Target:epidermal_growth_factor_receptor_erbb-1	Drug:imc-c225
Disease:colorectal_cancer	Target:egfr-tk	Drug:imc-c225
Disease:colorectal_cancer	Target:receptor_protein-tyrosine_kinase_erbb-1	Drug:imc-c225
Disease:colorectal_cancer	Target:egfr	Drug:imc-c225
Disease:colorectal_cancer	Target:epidermal_growth_factor_receptor-tyrosine_kinase	Drug:imc-c225
Disease:colorectal_cancer	Target:tumor_endothelial_marker_1	Drug:morab-004
Disease:colorectal_cancer	Target:endosialin	Drug:morab-004
Disease:colorectal_cancer	Target:cd248	Drug:morab-004
Disease:colorectal_cancer	Target:vegfa	Drug:rg7221
Disease:colorectal_cancer	Target:vascular_endothelial_growth_factor_a	Drug:rg7221
Disease:colorectal_cancer	Target:vascular_permeability_factor	Drug:rg7221
Disease:colorectal_cancer	Target:vegf-a	Drug:rg7221
Disease:ulcerative_coliti	Target:inhibiting_expression_of_interleukin-1_(il-1),_interleukin-6_(il-6)_and_tumor_necrosis_factor_(tnf)	Drug:tak-114
Disease:ulcerative_coliti	Target:cd49d	Drug:vedolizmab
Disease:alzheimer's_disease	Target:presenilin-stabilization_factor-like	Drug:e2012
Disease:alzheimer's_disease	Target:aph	Drug:e2012
Disease:alzheimer's_disease	Target:gamma-secretase	Drug:e2012
Disease:alzheimer's_disease	Target:psfl	Drug:e2012
Disease:alzheimer's_disease	Target:aph-1beta	Drug:e2012
Disease:alzheimer's_disease	Target:metabotropic_glutamate_receptor_3	Drug:bci-632
Disease:alzheimer's_disease	Target:glutamate_receptor_mglu2	Drug:bci-632
Disease:alzheimer's_disease	Target:mglur3	Drug:bci-632
Disease:alzheimer's_disease	Target:group_ii_metabotropic_glutamate_receptor	Drug:bci-632
Disease:alzheimer's_disease	Target:mglur2	Drug:bci-632
Disease:alzheimer's_disease	Target:group_iii_metabotropic_glutamate_receptor	Drug:bci-632
Disease:alzheimer's_disease	Target:metabotropic_glutamate_receptor_2	Drug:bci-632
Disease:alzheimer's_disease	Target:presenilin-stabilization_factor-like	Drug:pf-03084014
Disease:alzheimer's_disease	Target:aph	Drug:pf-03084014
Disease:alzheimer's_disease	Target:gamma-secretase	Drug:pf-03084014
Disease:alzheimer's_disease	Target:psfl	Drug:pf-03084014
Disease:alzheimer's_disease	Target:aph-1beta	Drug:pf-03084014
Disease:alzheimer's_disease	Target:gamma_secretase	Drug:mk-0752
Disease:alzheimer's_disease	Target:neurotransmitter_receptor	Drug:abt-288
Disease:alzheimer's_disease	Target:amyloid_precursor_protein_secretase	Drug:chf-5074
Disease:alzheimer's_disease	Target:hh3r	Drug:gsk239512
Disease:alzheimer's_disease	Target:histamine_h3_receptor	Drug:gsk239512
Disease:alzheimer's_disease	Target:histamine_receptor_3	Drug:gsk239512
Disease:alzheimer's_disease	Target:g_protein-coupled_receptor_97	Drug:gsk239512
Disease:alzheimer's_disease	Target:memapsin-2	Drug:rg7129
Disease:alzheimer's_disease	Target:beta-secretase	Drug:rg7129
Disease:alzheimer's_disease	Target:membrane-associated_aspartic_protease_2	Drug:rg7129
Disease:alzheimer's_disease	Target:transmembrane_aspartic_protease	Drug:rg7129
Disease:alzheimer's_disease	Target:aspartyl_protease_2	Drug:rg7129
Disease:alzheimer's_disease	Target:beta-site_abetapp-cleaving_enzyme	Drug:rg7129
Disease:alzheimer's_disease	Target:asp2	Drug:rg7129
Disease:alzheimer's_disease	Target:bace	Drug:rg7129
Disease:alzheimer's_disease	Target:beta-site_amyloid_precursor_protein_cleaving_enzyme	Drug:rg7129
Disease:alzheimer's_disease	Target:nicotinic_acetylcholine_receptor	Drug:abt-418
Disease:alzheimer's_disease	Target:nicotinic_acetylcholine_receptor_beta2	Drug:abt-418
Disease:alzheimer's_disease	Target:alpha-4_nachr	Drug:abt-418
Disease:alzheimer's_disease	Target:nicotinic_acetylcholine_receptor_alpha4	Drug:abt-418
Disease:alzheimer's_disease	Target:beta-2_nachr	Drug:abt-418
Disease:alzheimer's_disease	Target:neuronal_acetylcholine_receptor_protein,_alpha-4_chain	Drug:abt-418
Disease:alzheimer's_disease	Target:nicotinergic_acetylcholine_receptor	Drug:abt-418
Disease:alzheimer's_disease	Target:nicotinic_acetylcholine_receptor_beta_2-subunit_protein	Drug:abt-418
Disease:alzheimer's_disease	Target:neuronal_acetylcholine_receptor_protein,_beta-2_chain	Drug:abt-418
Disease:alzheimer's_disease	Target:nachr	Drug:abt-418
Disease:alzheimer's_disease	Target:amyloid_beta_a4_protein	Drug:biib037
Disease:alzheimer's_disease	Target:appi	Drug:biib037
Disease:alzheimer's_disease	Target:protease_nexin-ii	Drug:biib037
Disease:alzheimer's_disease	Target:cvap	Drug:biib037
Disease:alzheimer's_disease	Target:gamma-secretase	Drug:biib037
Disease:alzheimer's_disease	Target:cerebral_vascular_amyloid_peptide	Drug:biib037
Disease:alzheimer's_disease	Target:remisar	Drug:biib037
Disease:alzheimer's_disease	Target:abmfpp	Drug:biib037
Disease:alzheimer's_disease	Target:u-56499	Drug:biib037
Disease:alzheimer's_disease	Target:u-54461	Drug:biib037
Disease:alzheimer's_disease	Target:bropirimine	Drug:biib037
Disease:alzheimer's_disease	Target:app	Drug:biib037
Disease:alzheimer's_disease	Target:beta-amyloid_peptide	Drug:biib037
Disease:alzheimer's_disease	Target:amyloid_precursor_protein	Drug:biib037
Disease:alzheimer's_disease	Target:vascular_beta-amyloid	Drug:biib037
Disease:alzheimer's_disease	Target:amyloid_beta_precursor_protein	Drug:biib037
Disease:alzheimer's_disease	Target:alzheimer's_disease_amyloid_protein	Drug:biib037
Disease:alzheimer's_disease	Target:prea4	Drug:biib037
Disease:alzheimer's_disease	Target:pn-ii	Drug:biib037
Disease:alzheimer's_disease	Target:amyloid_beta_a4_protein	Drug:ban2401
Disease:alzheimer's_disease	Target:appi	Drug:ban2401
Disease:alzheimer's_disease	Target:protease_nexin-ii	Drug:ban2401
Disease:alzheimer's_disease	Target:cvap	Drug:ban2401
Disease:alzheimer's_disease	Target:gamma-secretase	Drug:ban2401
Disease:alzheimer's_disease	Target:cerebral_vascular_amyloid_peptide	Drug:ban2401
Disease:alzheimer's_disease	Target:remisar	Drug:ban2401
Disease:alzheimer's_disease	Target:abmfpp	Drug:ban2401
Disease:alzheimer's_disease	Target:u-56499	Drug:ban2401
Disease:alzheimer's_disease	Target:u-54461	Drug:ban2401
Disease:alzheimer's_disease	Target:bropirimine	Drug:ban2401
Disease:alzheimer's_disease	Target:app	Drug:ban2401
Disease:alzheimer's_disease	Target:beta-amyloid_peptide	Drug:ban2401
Disease:alzheimer's_disease	Target:amyloid_precursor_protein	Drug:ban2401
Disease:alzheimer's_disease	Target:vascular_beta-amyloid	Drug:ban2401
Disease:alzheimer's_disease	Target:amyloid_beta_precursor_protein	Drug:ban2401
Disease:alzheimer's_disease	Target:alzheimer's_disease_amyloid_protein	Drug:ban2401
Disease:alzheimer's_disease	Target:prea4	Drug:ban2401
Disease:alzheimer's_disease	Target:pn-ii	Drug:ban2401
Disease:alzheimer's_disease	Target:npkc-delta_(mrna)	Drug:bryostatin
Disease:alzheimer's_disease	Target:prkcd_(mrna)	Drug:bryostatin
Disease:alzheimer's_disease	Target:protein_kinase_c_delta_type_catalytic_subunit_(mrna)	Drug:bryostatin
Disease:alzheimer's_disease	Target:tyrosine-protein_kinase_prkcd_(mrna)	Drug:bryostatin
Disease:alzheimer's_disease	Target:sdk1_(mrna)	Drug:bryostatin
Disease:alzheimer's_disease	Target:mrna_of_pkc-delta	Drug:bryostatin
Disease:alzheimer's_disease	Target:acetylcholinesterase	Drug:(-)-phenserine
Disease:alzheimer's_disease	Target:pseudocholinesterase	Drug:(-)-phenserine
Disease:alzheimer's_disease	Target:ache	Drug:(-)-phenserine
Disease:alzheimer's_disease	Target:butyrylcholine_esterase	Drug:(-)-phenserine
Disease:alzheimer's_disease	Target:buche	Drug:(-)-phenserine
Disease:alzheimer's_disease	Target:acylcholine_acylhydrolase	Drug:(-)-phenserine
Disease:alzheimer's_disease	Target:choline_esterase_ii	Drug:(-)-phenserine
Disease:alzheimer's_disease	Target:bioscavenger	Drug:(-)-phenserine
Disease:alzheimer's_disease	Target:cholinesterase	Drug:(-)-phenserine
Disease:alzheimer's_disease	Target:betangf	Drug:cere-110
Disease:alzheimer's_disease	Target:ngf	Drug:cere-110
Disease:alzheimer's_disease	Target:beta-nerve_growth_factor	Drug:cere-110
Disease:alzheimer's_disease	Target:hh3r	Drug:azd-5213
Disease:alzheimer's_disease	Target:histamine_h3_receptor	Drug:azd-5213
Disease:alzheimer's_disease	Target:histamine_receptor_3	Drug:azd-5213
Disease:alzheimer's_disease	Target:g_protein-coupled_receptor_97	Drug:azd-5213
Disease:alzheimer's_disease	Target:nicotinic_acetylcholine_receptor_subunit_alpha_7	Drug:aqw-051
Disease:alzheimer's_disease	Target:alpha(7)_nicotinic_receptor	Drug:aqw-051
Disease:alzheimer's_disease	Target:alpha7_nicotinic_receptor	Drug:aqw-051
Disease:alzheimer's_disease	Target:nicotinic_acetylcholine_receptor_alpha7	Drug:aqw-051
Disease:alzheimer's_disease	Target:neuronal_acetylcholine_receptor_protein,_alpha-7_chain	Drug:aqw-051
Disease:alzheimer's_disease	Target:alpha-7_nachr	Drug:aqw-051
Disease:alzheimer's_disease	Target:alpha7_nachr	Drug:aqw-051
Disease:alzheimer's_disease	Target:bet1	Drug:rvx-208
Disease:alzheimer's_disease	Target:bet_protein	Drug:rvx-208
Disease:alzheimer's_disease	Target:golgi_vesicular_membranetrafficking_protein_p18	Drug:rvx-208
Disease:alzheimer's_disease	Target:bet1_homolog	Drug:rvx-208
Disease:alzheimer's_disease	Target:hbet1	Drug:rvx-208
Disease:alzheimer's_disease	Target:serotonin_receptor	Drug:prx-3140
Disease:alzheimer's_disease	Target:5-hydroxytryptamine_4_receptor	Drug:prx-3140
Disease:alzheimer's_disease	Target:5-ht-4	Drug:prx-3140
Disease:alzheimer's_disease	Target:5-ht4_receptor	Drug:prx-3140
Disease:alzheimer's_disease	Target:serotonin_receptor_4	Drug:prx-3140
Disease:alzheimer's_disease	Target:5-ht4	Drug:prx-3140
Disease:alzheimer's_disease	Target:amyloid_beta_a4_protein	Drug:frm-0962
Disease:alzheimer's_disease	Target:appi	Drug:frm-0962
Disease:alzheimer's_disease	Target:protease_nexin-ii	Drug:frm-0962
Disease:alzheimer's_disease	Target:cvap	Drug:frm-0962
Disease:alzheimer's_disease	Target:gamma-secretase	Drug:frm-0962
Disease:alzheimer's_disease	Target:cerebral_vascular_amyloid_peptide	Drug:frm-0962
Disease:alzheimer's_disease	Target:remisar	Drug:frm-0962
Disease:alzheimer's_disease	Target:abmfpp	Drug:frm-0962
Disease:alzheimer's_disease	Target:u-56499	Drug:frm-0962
Disease:alzheimer's_disease	Target:u-54461	Drug:frm-0962
Disease:alzheimer's_disease	Target:bropirimine	Drug:frm-0962
Disease:alzheimer's_disease	Target:app	Drug:frm-0962
Disease:alzheimer's_disease	Target:beta-amyloid_peptide	Drug:frm-0962
Disease:alzheimer's_disease	Target:amyloid_precursor_protein	Drug:frm-0962
Disease:alzheimer's_disease	Target:vascular_beta-amyloid	Drug:frm-0962
Disease:alzheimer's_disease	Target:amyloid_beta_precursor_protein	Drug:frm-0962
Disease:alzheimer's_disease	Target:alzheimer's_disease_amyloid_protein	Drug:frm-0962
Disease:alzheimer's_disease	Target:prea4	Drug:frm-0962
Disease:alzheimer's_disease	Target:pn-ii	Drug:frm-0962
Disease:alzheimer's_disease	Target:serotonin_receptor	Drug:abt-354
Disease:alzheimer's_disease	Target:memapsin-2	Drug:azd3293
Disease:alzheimer's_disease	Target:beta-secretase	Drug:azd3293
Disease:alzheimer's_disease	Target:membrane-associated_aspartic_protease_2	Drug:azd3293
Disease:alzheimer's_disease	Target:transmembrane_aspartic_protease	Drug:azd3293
Disease:alzheimer's_disease	Target:aspartyl_protease_2	Drug:azd3293
Disease:alzheimer's_disease	Target:beta-site_abetapp-cleaving_enzyme	Drug:azd3293
Disease:alzheimer's_disease	Target:asp2	Drug:azd3293
Disease:alzheimer's_disease	Target:bace	Drug:azd3293
Disease:alzheimer's_disease	Target:beta-site_amyloid_precursor_protein_cleaving_enzyme	Drug:azd3293
Disease:alzheimer's_disease	Target:memapsin-2	Drug:hpp-854
Disease:alzheimer's_disease	Target:beta-secretase	Drug:hpp-854
Disease:alzheimer's_disease	Target:membrane-associated_aspartic_protease_2	Drug:hpp-854
Disease:alzheimer's_disease	Target:transmembrane_aspartic_protease	Drug:hpp-854
Disease:alzheimer's_disease	Target:aspartyl_protease_2	Drug:hpp-854
Disease:alzheimer's_disease	Target:beta-site_abetapp-cleaving_enzyme	Drug:hpp-854
Disease:alzheimer's_disease	Target:asp2	Drug:hpp-854
Disease:alzheimer's_disease	Target:bace	Drug:hpp-854
Disease:alzheimer's_disease	Target:beta-site_amyloid_precursor_protein_cleaving_enzyme	Drug:hpp-854
Disease:alzheimer's_disease	Target:nicotinergic_acetylcholine_receptor	Drug:sib-1553a
Disease:alzheimer's_disease	Target:nicotinic_acetylcholine_receptor	Drug:sib-1553a
Disease:alzheimer's_disease	Target:nachr	Drug:sib-1553a
Disease:alzheimer's_disease	Target:amyloid_beta_a4_protein	Drug:nic5-15
Disease:alzheimer's_disease	Target:appi	Drug:nic5-15
Disease:alzheimer's_disease	Target:protease_nexin-ii	Drug:nic5-15
Disease:alzheimer's_disease	Target:cvap	Drug:nic5-15
Disease:alzheimer's_disease	Target:gamma-secretase	Drug:nic5-15
Disease:alzheimer's_disease	Target:cerebral_vascular_amyloid_peptide	Drug:nic5-15
Disease:alzheimer's_disease	Target:remisar	Drug:nic5-15
Disease:alzheimer's_disease	Target:abmfpp	Drug:nic5-15
Disease:alzheimer's_disease	Target:u-56499	Drug:nic5-15
Disease:alzheimer's_disease	Target:u-54461	Drug:nic5-15
Disease:alzheimer's_disease	Target:bropirimine	Drug:nic5-15
Disease:alzheimer's_disease	Target:app	Drug:nic5-15
Disease:alzheimer's_disease	Target:beta-amyloid_peptide	Drug:nic5-15
Disease:alzheimer's_disease	Target:amyloid_precursor_protein	Drug:nic5-15
Disease:alzheimer's_disease	Target:vascular_beta-amyloid	Drug:nic5-15
Disease:alzheimer's_disease	Target:amyloid_beta_precursor_protein	Drug:nic5-15
Disease:alzheimer's_disease	Target:alzheimer's_disease_amyloid_protein	Drug:nic5-15
Disease:alzheimer's_disease	Target:prea4	Drug:nic5-15
Disease:alzheimer's_disease	Target:pn-ii	Drug:nic5-15
Disease:alzheimer's_disease	Target:serotonin_receptor	Drug:td-8954
Disease:alzheimer's_disease	Target:5-hydroxytryptamine_4_receptor	Drug:td-8954
Disease:alzheimer's_disease	Target:5-ht-4	Drug:td-8954
Disease:alzheimer's_disease	Target:5-ht4_receptor	Drug:td-8954
Disease:alzheimer's_disease	Target:serotonin_receptor_4	Drug:td-8954
Disease:alzheimer's_disease	Target:5-ht4	Drug:td-8954
Disease:alzheimer's_disease	Target:serotonin_receptor	Drug:pf-04995274
Disease:alzheimer's_disease	Target:5-hydroxytryptamine_4_receptor	Drug:pf-04995274
Disease:alzheimer's_disease	Target:5-ht-4	Drug:pf-04995274
Disease:alzheimer's_disease	Target:5-ht4_receptor	Drug:pf-04995274
Disease:alzheimer's_disease	Target:serotonin_receptor_4	Drug:pf-04995274
Disease:alzheimer's_disease	Target:5-ht4	Drug:pf-04995274
Disease:alzheimer's_disease	Target:memapsin-2	Drug:cts-21166
Disease:alzheimer's_disease	Target:beta-secretase	Drug:cts-21166
Disease:alzheimer's_disease	Target:membrane-associated_aspartic_protease_2	Drug:cts-21166
Disease:alzheimer's_disease	Target:transmembrane_aspartic_protease	Drug:cts-21166
Disease:alzheimer's_disease	Target:aspartyl_protease_2	Drug:cts-21166
Disease:alzheimer's_disease	Target:beta-site_abetapp-cleaving_enzyme	Drug:cts-21166
Disease:alzheimer's_disease	Target:asp2	Drug:cts-21166
Disease:alzheimer's_disease	Target:bace	Drug:cts-21166
Disease:alzheimer's_disease	Target:beta-site_amyloid_precursor_protein_cleaving_enzyme	Drug:cts-21166
Disease:alzheimer's_disease	Target:gsk-3	Drug:np12
Disease:alzheimer's_disease	Target:glycogen_synthase_kinase-3	Drug:np12
Disease:alzheimer's_disease	Target:glycogen_synthase_kinase_3	Drug:np12
Disease:alzheimer's_disease	Target:memapsin-2	Drug:mk-8931
Disease:alzheimer's_disease	Target:beta-secretase	Drug:mk-8931
Disease:alzheimer's_disease	Target:membrane-associated_aspartic_protease_2	Drug:mk-8931
Disease:alzheimer's_disease	Target:transmembrane_aspartic_protease	Drug:mk-8931
Disease:alzheimer's_disease	Target:aspartyl_protease_2	Drug:mk-8931
Disease:alzheimer's_disease	Target:beta-site_abetapp-cleaving_enzyme	Drug:mk-8931
Disease:alzheimer's_disease	Target:asp2	Drug:mk-8931
Disease:alzheimer's_disease	Target:bace	Drug:mk-8931
Disease:alzheimer's_disease	Target:beta-site_amyloid_precursor_protein_cleaving_enzyme	Drug:mk-8931
Disease:alzheimer's_disease	Target:amyloid_beta_a4_protein	Drug:gsk933776a
Disease:alzheimer's_disease	Target:appi	Drug:gsk933776a
Disease:alzheimer's_disease	Target:protease_nexin-ii	Drug:gsk933776a
Disease:alzheimer's_disease	Target:cvap	Drug:gsk933776a
Disease:alzheimer's_disease	Target:gamma-secretase	Drug:gsk933776a
Disease:alzheimer's_disease	Target:cerebral_vascular_amyloid_peptide	Drug:gsk933776a
Disease:alzheimer's_disease	Target:remisar	Drug:gsk933776a
Disease:alzheimer's_disease	Target:abmfpp	Drug:gsk933776a
Disease:alzheimer's_disease	Target:u-56499	Drug:gsk933776a
Disease:alzheimer's_disease	Target:u-54461	Drug:gsk933776a
Disease:alzheimer's_disease	Target:bropirimine	Drug:gsk933776a
Disease:alzheimer's_disease	Target:app	Drug:gsk933776a
Disease:alzheimer's_disease	Target:beta-amyloid_peptide	Drug:gsk933776a
Disease:alzheimer's_disease	Target:amyloid_precursor_protein	Drug:gsk933776a
Disease:alzheimer's_disease	Target:vascular_beta-amyloid	Drug:gsk933776a
Disease:alzheimer's_disease	Target:amyloid_beta_precursor_protein	Drug:gsk933776a
Disease:alzheimer's_disease	Target:alzheimer's_disease_amyloid_protein	Drug:gsk933776a
Disease:alzheimer's_disease	Target:prea4	Drug:gsk933776a
Disease:alzheimer's_disease	Target:pn-ii	Drug:gsk933776a
Disease:alzheimer's_disease	Target:nicotinic_acetylcholine_receptor_subunit_alpha_7	Drug:abt-126
Disease:alzheimer's_disease	Target:alpha(7)_nicotinic_receptor	Drug:abt-126
Disease:alzheimer's_disease	Target:alpha7_nicotinic_receptor	Drug:abt-126
Disease:alzheimer's_disease	Target:nicotinic_acetylcholine_receptor_alpha7	Drug:abt-126
Disease:alzheimer's_disease	Target:neuronal_acetylcholine_receptor_protein,_alpha-7_chain	Drug:abt-126
Disease:alzheimer's_disease	Target:alpha-7_nachr	Drug:abt-126
Disease:alzheimer's_disease	Target:alpha7_nachr	Drug:abt-126
Disease:alzheimer's_disease	Target:nmda_receptor	Drug:asp-0777
Disease:alzheimer's_disease	Target:memapsin-2	Drug:azd-3839
Disease:alzheimer's_disease	Target:beta-secretase	Drug:azd-3839
Disease:alzheimer's_disease	Target:membrane-associated_aspartic_protease_2	Drug:azd-3839
Disease:alzheimer's_disease	Target:transmembrane_aspartic_protease	Drug:azd-3839
Disease:alzheimer's_disease	Target:aspartyl_protease_2	Drug:azd-3839
Disease:alzheimer's_disease	Target:beta-site_abetapp-cleaving_enzyme	Drug:azd-3839
Disease:alzheimer's_disease	Target:asp2	Drug:azd-3839
Disease:alzheimer's_disease	Target:bace	Drug:azd-3839
Disease:alzheimer's_disease	Target:beta-site_amyloid_precursor_protein_cleaving_enzyme	Drug:azd-3839
Disease:alzheimer's_disease	Target:secretase	Drug:ly2886721
Disease:alzheimer's_disease	Target:amyloid_beta_a4_protein	Drug:anti-abeta
Disease:alzheimer's_disease	Target:appi	Drug:anti-abeta
Disease:alzheimer's_disease	Target:protease_nexin-ii	Drug:anti-abeta
Disease:alzheimer's_disease	Target:cvap	Drug:anti-abeta
Disease:alzheimer's_disease	Target:gamma-secretase	Drug:anti-abeta
Disease:alzheimer's_disease	Target:cerebral_vascular_amyloid_peptide	Drug:anti-abeta
Disease:alzheimer's_disease	Target:remisar	Drug:anti-abeta
Disease:alzheimer's_disease	Target:abmfpp	Drug:anti-abeta
Disease:alzheimer's_disease	Target:u-56499	Drug:anti-abeta
Disease:alzheimer's_disease	Target:u-54461	Drug:anti-abeta
Disease:alzheimer's_disease	Target:bropirimine	Drug:anti-abeta
Disease:alzheimer's_disease	Target:app	Drug:anti-abeta
Disease:alzheimer's_disease	Target:beta-amyloid_peptide	Drug:anti-abeta
Disease:alzheimer's_disease	Target:amyloid_precursor_protein	Drug:anti-abeta
Disease:alzheimer's_disease	Target:vascular_beta-amyloid	Drug:anti-abeta
Disease:alzheimer's_disease	Target:amyloid_beta_precursor_protein	Drug:anti-abeta
Disease:alzheimer's_disease	Target:alzheimer's_disease_amyloid_protein	Drug:anti-abeta
Disease:alzheimer's_disease	Target:prea4	Drug:anti-abeta
Disease:alzheimer's_disease	Target:pn-ii	Drug:anti-abeta
Disease:alzheimer's_disease	Target:amyloid_beta_a4_protein	Drug:alz-801
Disease:alzheimer's_disease	Target:appi	Drug:alz-801
Disease:alzheimer's_disease	Target:protease_nexin-ii	Drug:alz-801
Disease:alzheimer's_disease	Target:cvap	Drug:alz-801
Disease:alzheimer's_disease	Target:gamma-secretase	Drug:alz-801
Disease:alzheimer's_disease	Target:cerebral_vascular_amyloid_peptide	Drug:alz-801
Disease:alzheimer's_disease	Target:remisar	Drug:alz-801
Disease:alzheimer's_disease	Target:abmfpp	Drug:alz-801
Disease:alzheimer's_disease	Target:u-56499	Drug:alz-801
Disease:alzheimer's_disease	Target:u-54461	Drug:alz-801
Disease:alzheimer's_disease	Target:bropirimine	Drug:alz-801
Disease:alzheimer's_disease	Target:app	Drug:alz-801
Disease:alzheimer's_disease	Target:beta-amyloid_peptide	Drug:alz-801
Disease:alzheimer's_disease	Target:amyloid_precursor_protein	Drug:alz-801
Disease:alzheimer's_disease	Target:vascular_beta-amyloid	Drug:alz-801
Disease:alzheimer's_disease	Target:amyloid_beta_precursor_protein	Drug:alz-801
Disease:alzheimer's_disease	Target:alzheimer's_disease_amyloid_protein	Drug:alz-801
Disease:alzheimer's_disease	Target:prea4	Drug:alz-801
Disease:alzheimer's_disease	Target:pn-ii	Drug:alz-801
Disease:alzheimer's_disease	Target:serotonin_receptor	Drug:av-965
Disease:alzheimer's_disease	Target:nicotinic_acetylcholine_receptor_subunit_alpha_7	Drug:r3487
Disease:alzheimer's_disease	Target:alpha(7)_nicotinic_receptor	Drug:r3487
Disease:alzheimer's_disease	Target:alpha7_nicotinic_receptor	Drug:r3487
Disease:alzheimer's_disease	Target:nicotinic_acetylcholine_receptor_alpha7	Drug:r3487
Disease:alzheimer's_disease	Target:neuronal_acetylcholine_receptor_protein,_alpha-7_chain	Drug:r3487
Disease:alzheimer's_disease	Target:alpha-7_nachr	Drug:r3487
Disease:alzheimer's_disease	Target:alpha7_nachr	Drug:r3487
Disease:alzheimer's_disease	Target:serotonin_receptor	Drug:syn-120
Disease:alzheimer's_disease	Target:amyloid_beta_a4_protein	Drug:elnd005
Disease:alzheimer's_disease	Target:appi	Drug:elnd005
Disease:alzheimer's_disease	Target:protease_nexin-ii	Drug:elnd005
Disease:alzheimer's_disease	Target:cvap	Drug:elnd005
Disease:alzheimer's_disease	Target:gamma-secretase	Drug:elnd005
Disease:alzheimer's_disease	Target:cerebral_vascular_amyloid_peptide	Drug:elnd005
Disease:alzheimer's_disease	Target:remisar	Drug:elnd005
Disease:alzheimer's_disease	Target:abmfpp	Drug:elnd005
Disease:alzheimer's_disease	Target:u-56499	Drug:elnd005
Disease:alzheimer's_disease	Target:u-54461	Drug:elnd005
Disease:alzheimer's_disease	Target:bropirimine	Drug:elnd005
Disease:alzheimer's_disease	Target:app	Drug:elnd005
Disease:alzheimer's_disease	Target:beta-amyloid_peptide	Drug:elnd005
Disease:alzheimer's_disease	Target:amyloid_precursor_protein	Drug:elnd005
Disease:alzheimer's_disease	Target:vascular_beta-amyloid	Drug:elnd005
Disease:alzheimer's_disease	Target:amyloid_beta_precursor_protein	Drug:elnd005
Disease:alzheimer's_disease	Target:alzheimer's_disease_amyloid_protein	Drug:elnd005
Disease:alzheimer's_disease	Target:prea4	Drug:elnd005
Disease:alzheimer's_disease	Target:pn-ii	Drug:elnd005
Disease:alzheimer's_disease	Target:amyloid_beta_a4_protein	Drug:r1450
Disease:alzheimer's_disease	Target:appi	Drug:r1450
Disease:alzheimer's_disease	Target:protease_nexin-ii	Drug:r1450
Disease:alzheimer's_disease	Target:cvap	Drug:r1450
Disease:alzheimer's_disease	Target:gamma-secretase	Drug:r1450
Disease:alzheimer's_disease	Target:cerebral_vascular_amyloid_peptide	Drug:r1450
Disease:alzheimer's_disease	Target:remisar	Drug:r1450
Disease:alzheimer's_disease	Target:abmfpp	Drug:r1450
Disease:alzheimer's_disease	Target:u-56499	Drug:r1450
Disease:alzheimer's_disease	Target:u-54461	Drug:r1450
Disease:alzheimer's_disease	Target:bropirimine	Drug:r1450
Disease:alzheimer's_disease	Target:app	Drug:r1450
Disease:alzheimer's_disease	Target:beta-amyloid_peptide	Drug:r1450
Disease:alzheimer's_disease	Target:amyloid_precursor_protein	Drug:r1450
Disease:alzheimer's_disease	Target:vascular_beta-amyloid	Drug:r1450
Disease:alzheimer's_disease	Target:amyloid_beta_precursor_protein	Drug:r1450
Disease:alzheimer's_disease	Target:alzheimer's_disease_amyloid_protein	Drug:r1450
Disease:alzheimer's_disease	Target:prea4	Drug:r1450
Disease:alzheimer's_disease	Target:pn-ii	Drug:r1450
Disease:alzheimer's_disease	Target:cox-2	Drug:gr-253035
Disease:alzheimer's_disease	Target:cyclooxygenase-2	Drug:gr-253035
Disease:alzheimer's_disease	Target:prostaglandin-endoperoxide_synthase_2	Drug:gr-253035
Disease:alzheimer's_disease	Target:cyclooxygenase_-2	Drug:gr-253035
Disease:alzheimer's_disease	Target:heme-protein_prostaglandin_g/h_synthase	Drug:gr-253035
Disease:alzheimer's_disease	Target:prostaglandin_g/h_synthase_2	Drug:gr-253035
Disease:alzheimer's_disease	Target:cyclooxygenase_2	Drug:gr-253035
Disease:alzheimer's_disease	Target:pgh_synthase_2	Drug:gr-253035
Disease:alzheimer's_disease	Target:pghs-2	Drug:gr-253035
Disease:alzheimer's_disease	Target:prostaglandin_h2_synthase_2	Drug:gr-253035
Disease:alzheimer's_disease	Target:phs_ii	Drug:gr-253035
Disease:alzheimer's_disease	Target:memapsin-2	Drug:ly-2811376
Disease:alzheimer's_disease	Target:beta-secretase	Drug:ly-2811376
Disease:alzheimer's_disease	Target:membrane-associated_aspartic_protease_2	Drug:ly-2811376
Disease:alzheimer's_disease	Target:transmembrane_aspartic_protease	Drug:ly-2811376
Disease:alzheimer's_disease	Target:aspartyl_protease_2	Drug:ly-2811376
Disease:alzheimer's_disease	Target:beta-site_abetapp-cleaving_enzyme	Drug:ly-2811376
Disease:alzheimer's_disease	Target:asp2	Drug:ly-2811376
Disease:alzheimer's_disease	Target:bace	Drug:ly-2811376
Disease:alzheimer's_disease	Target:beta-site_amyloid_precursor_protein_cleaving_enzyme	Drug:ly-2811376
Disease:alzheimer's_disease	Target:microtubule-associated_protein_tau	Drug:azd-1080
Disease:alzheimer's_disease	Target:neurofibrillary_tangle_protein	Drug:azd-1080
Disease:alzheimer's_disease	Target:paired_helical_filamenttau	Drug:azd-1080
Disease:alzheimer's_disease	Target:phftau	Drug:azd-1080
Disease:alzheimer's_disease	Target:amyloid_beta_a4_protein	Drug:ub-311
Disease:alzheimer's_disease	Target:appi	Drug:ub-311
Disease:alzheimer's_disease	Target:protease_nexin-ii	Drug:ub-311
Disease:alzheimer's_disease	Target:cvap	Drug:ub-311
Disease:alzheimer's_disease	Target:gamma-secretase	Drug:ub-311
Disease:alzheimer's_disease	Target:cerebral_vascular_amyloid_peptide	Drug:ub-311
Disease:alzheimer's_disease	Target:remisar	Drug:ub-311
Disease:alzheimer's_disease	Target:abmfpp	Drug:ub-311
Disease:alzheimer's_disease	Target:u-56499	Drug:ub-311
Disease:alzheimer's_disease	Target:u-54461	Drug:ub-311
Disease:alzheimer's_disease	Target:bropirimine	Drug:ub-311
Disease:alzheimer's_disease	Target:app	Drug:ub-311
Disease:alzheimer's_disease	Target:beta-amyloid_peptide	Drug:ub-311
Disease:alzheimer's_disease	Target:amyloid_precursor_protein	Drug:ub-311
Disease:alzheimer's_disease	Target:vascular_beta-amyloid	Drug:ub-311
Disease:alzheimer's_disease	Target:amyloid_beta_precursor_protein	Drug:ub-311
Disease:alzheimer's_disease	Target:alzheimer's_disease_amyloid_protein	Drug:ub-311
Disease:alzheimer's_disease	Target:prea4	Drug:ub-311
Disease:alzheimer's_disease	Target:pn-ii	Drug:ub-311
Disease:alzheimer's_disease	Target:microtubule-associated_protein_tau	Drug:pti-80
Disease:alzheimer's_disease	Target:neurofibrillary_tangle_protein	Drug:pti-80
Disease:alzheimer's_disease	Target:paired_helical_filamenttau	Drug:pti-80
Disease:alzheimer's_disease	Target:phftau	Drug:pti-80
Disease:alzheimer's_disease	Target:amyloid_beta_a4_protein	Drug:solanezumab
Disease:alzheimer's_disease	Target:appi	Drug:solanezumab
Disease:alzheimer's_disease	Target:protease_nexin-ii	Drug:solanezumab
Disease:alzheimer's_disease	Target:cvap	Drug:solanezumab
Disease:alzheimer's_disease	Target:gamma-secretase	Drug:solanezumab
Disease:alzheimer's_disease	Target:cerebral_vascular_amyloid_peptide	Drug:solanezumab
Disease:alzheimer's_disease	Target:remisar	Drug:solanezumab
Disease:alzheimer's_disease	Target:abmfpp	Drug:solanezumab
Disease:alzheimer's_disease	Target:u-56499	Drug:solanezumab
Disease:alzheimer's_disease	Target:u-54461	Drug:solanezumab
Disease:alzheimer's_disease	Target:bropirimine	Drug:solanezumab
Disease:alzheimer's_disease	Target:app	Drug:solanezumab
Disease:alzheimer's_disease	Target:beta-amyloid_peptide	Drug:solanezumab
Disease:alzheimer's_disease	Target:amyloid_precursor_protein	Drug:solanezumab
Disease:alzheimer's_disease	Target:vascular_beta-amyloid	Drug:solanezumab
Disease:alzheimer's_disease	Target:amyloid_beta_precursor_protein	Drug:solanezumab
Disease:alzheimer's_disease	Target:alzheimer's_disease_amyloid_protein	Drug:solanezumab
Disease:alzheimer's_disease	Target:prea4	Drug:solanezumab
Disease:alzheimer's_disease	Target:pn-ii	Drug:solanezumab
Disease:alzheimer's_disease	Target:metabotropic_glutamate_receptor_3	Drug:bci-838
Disease:alzheimer's_disease	Target:glutamate_receptor_mglu2	Drug:bci-838
Disease:alzheimer's_disease	Target:mglur3	Drug:bci-838
Disease:alzheimer's_disease	Target:group_ii_metabotropic_glutamate_receptor	Drug:bci-838
Disease:alzheimer's_disease	Target:mglur2	Drug:bci-838
Disease:alzheimer's_disease	Target:group_iii_metabotropic_glutamate_receptor	Drug:bci-838
Disease:alzheimer's_disease	Target:metabotropic_glutamate_receptor_2	Drug:bci-838
Disease:alzheimer's_disease	Target:amyloid_beta_a4_protein	Drug:e-2212
Disease:alzheimer's_disease	Target:appi	Drug:e-2212
Disease:alzheimer's_disease	Target:protease_nexin-ii	Drug:e-2212
Disease:alzheimer's_disease	Target:cvap	Drug:e-2212
Disease:alzheimer's_disease	Target:gamma-secretase	Drug:e-2212
Disease:alzheimer's_disease	Target:cerebral_vascular_amyloid_peptide	Drug:e-2212
Disease:alzheimer's_disease	Target:remisar	Drug:e-2212
Disease:alzheimer's_disease	Target:abmfpp	Drug:e-2212
Disease:alzheimer's_disease	Target:u-56499	Drug:e-2212
Disease:alzheimer's_disease	Target:u-54461	Drug:e-2212
Disease:alzheimer's_disease	Target:bropirimine	Drug:e-2212
Disease:alzheimer's_disease	Target:app	Drug:e-2212
Disease:alzheimer's_disease	Target:beta-amyloid_peptide	Drug:e-2212
Disease:alzheimer's_disease	Target:amyloid_precursor_protein	Drug:e-2212
Disease:alzheimer's_disease	Target:vascular_beta-amyloid	Drug:e-2212
Disease:alzheimer's_disease	Target:amyloid_beta_precursor_protein	Drug:e-2212
Disease:alzheimer's_disease	Target:alzheimer's_disease_amyloid_protein	Drug:e-2212
Disease:alzheimer's_disease	Target:prea4	Drug:e-2212
Disease:alzheimer's_disease	Target:pn-ii	Drug:e-2212
Disease:alzheimer's_disease	Target:amyloid_beta_a4_protein	Drug:aab-003/pf-05236812
Disease:alzheimer's_disease	Target:appi	Drug:aab-003/pf-05236812
Disease:alzheimer's_disease	Target:protease_nexin-ii	Drug:aab-003/pf-05236812
Disease:alzheimer's_disease	Target:cvap	Drug:aab-003/pf-05236812
Disease:alzheimer's_disease	Target:gamma-secretase	Drug:aab-003/pf-05236812
Disease:alzheimer's_disease	Target:cerebral_vascular_amyloid_peptide	Drug:aab-003/pf-05236812
Disease:alzheimer's_disease	Target:remisar	Drug:aab-003/pf-05236812
Disease:alzheimer's_disease	Target:abmfpp	Drug:aab-003/pf-05236812
Disease:alzheimer's_disease	Target:u-56499	Drug:aab-003/pf-05236812
Disease:alzheimer's_disease	Target:u-54461	Drug:aab-003/pf-05236812
Disease:alzheimer's_disease	Target:bropirimine	Drug:aab-003/pf-05236812
Disease:alzheimer's_disease	Target:app	Drug:aab-003/pf-05236812
Disease:alzheimer's_disease	Target:beta-amyloid_peptide	Drug:aab-003/pf-05236812
Disease:alzheimer's_disease	Target:amyloid_precursor_protein	Drug:aab-003/pf-05236812
Disease:alzheimer's_disease	Target:vascular_beta-amyloid	Drug:aab-003/pf-05236812
[truncated: 5,144 more rows]
