# Supplementary material for: SemaTyP: a knowledge graph based literature mining method for drug discovery
Source: BMC Bioinformatics. 2018 May 30;19:193. doi: 10.1186/s12859-018-2167-5 (PMC5975655; doi:10.1186/s12859-018-2167-5)
Supplement: Supplementary file 2 — Supplementary Data 2. The gold standard drug-disease cases extracted from TTD. There are 360 drug-disease relationships are selected from TTD as gold standard to form test data for drug rediscovery test. Each diseasei in test set has one known associated drugi, but the drug mechanism of action is unclear. (TXT 10 kb) [file 12859_2018_2167_MOESM2_ESM.txt]

glioblastoma	parvovirus_h-1
glioblastoma	trans-sodium_crocetinate
glioblastoma	bmp-4
glioblastoma	bone_morphogenetic_protein-4
glioblastoma	cancer_vaccine
glioblastoma	antineoplaston_as2-1
glioblastoma	dendritic_cell_vaccine
african_trypanosomiasi	suramin
african_trypanosomiasi	eflornithine
irritable_bowel_syndrome	drotaverine
irritable_bowel_syndrome	cilansetron
irritable_bowel_syndrome	tegaserod
irritable_bowel_syndrome	trimebutine
irritable_bowel_syndrome	clidinium
irritable_bowel_syndrome	sulphasalazine
irritable_bowel_syndrome	calcium_polycarbophil
irritable_bowel_syndrome	ast-120
irritable_bowel_syndrome	r-1
irritable_bowel_syndrome	dicyclomine
irritable_bowel_syndrome	renzapride
irritable_bowel_syndrome	alosetron
irritable_bowel_syndrome	ispaghula
irritable_bowel_syndrome	methantheline
irritable_bowel_syndrome	pinaverium_bromide
irritable_bowel_syndrome	mebeverine
cardiovascular_disease	delphinidin
cardiovascular_disease	acarbose
cardiovascular_disease	vapiprost
cardiovascular_disease	aspirin
cardiovascular_disease	sennoside_a
cardiovascular_disease	drug_combination
cardiovascular_disease	iodixanol
cardiovascular_disease	ioxithalamate
cardiovascular_disease	ncx-1000
cardiovascular_disease	sennoside_b
cardiovascular_disease	beta-acetyldigoxin
cardiovascular_disease	delapril
cardiovascular_disease	alacepril
cardiovascular_disease	kt-1
cardiovascular_disease	l-nmma
cardiovascular_disease	ecfc
cardiovascular_disease	ioversol
cardiovascular_disease	digitoxin
cardiovascular_disease	kawain
cardiovascular_disease	levovist
cardiovascular_disease	digitalin
cardiovascular_disease	temocapril_hydrochloride
cardiovascular_disease	la-419
cardiovascular_disease	angiogenesis_promoter
cardiovascular_disease	bxt-51072
cardiovascular_disease	lanatoside_c
cardiovascular_disease	ioxaglate
cardiovascular_disease	iopamidol
cardiovascular_disease	ep-2104r
cardiovascular_disease	pexelizumab
cardiovascular_disease	dhea
cardiovascular_disease	flosequinan
cardiovascular_disease	e-4021
cardiovascular_disease	conjugated_estrogen
cardiovascular_disease	tagatose
cardiovascular_disease	vitamin_e
cardiovascular_disease	pb-127
cardiovascular_disease	convallatoxin
anxiety_disorder	phenelzine
anxiety_disorder	rwj-51204
anxiety_disorder	imipramine
anxiety_disorder	butalbital
anxiety_disorder	ssr149415
anxiety_disorder	s-15535
anxiety_disorder	alnespirone
anxiety_disorder	benzodiazepine
anxiety_disorder	methylphenobarbital
anxiety_disorder	halazepam
anxiety_disorder	ipsapirone
anxiety_disorder	deramciclane
anxiety_disorder	dibenzepin
anxiety_disorder	miltirone
anxiety_disorder	dmp-696
anxiety_disorder	clotiazepam
anxiety_disorder	cra1000
anxiety_disorder	lorazepam
anxiety_disorder	nitrous_oxide
anxiety_disorder	opipramol
anxiety_disorder	anxiolytic
anxiety_disorder	ssr125543
anxiety_disorder	chlordiazepoxide
anxiety_disorder	hydroxyzine
anxiety_disorder	pentobarbital
anxiety_disorder	buspirone
anxiety_disorder	oxazepam
anxiety_disorder	gidazepam
anxiety_disorder	alprazolam
anxiety_disorder	tandospirone
anxiety_disorder	amobarbital
anxiety_disorder	dixyrazine
anxiety_disorder	chlormezanone
anxiety_disorder	flesinoxan
anxiety_disorder	demecarium_bromide
anxiety_disorder	delorazepam
anxiety_disorder	ly354740
anxiety_disorder	brofaromine
anxiety_disorder	propiomazine
anxiety_disorder	pagoclone
anxiety_disorder	prazepam
anxiety_disorder	pinazepam
anxiety_disorder	eptapirone
anxiety_disorder	meprobamate
fungal_infection	fluconazole
fungal_infection	thymol
fungal_infection	econazole
fungal_infection	rifampicin
fungal_infection	spk-843
fungal_infection	caspofungin
fungal_infection	itraconazole
fungal_infection	butoconazole
fungal_infection	icofungipen
fungal_infection	fungicide
fungal_infection	nystatin
fungal_infection	antifungal_agent
fungal_infection	ciclopirox
fungal_infection	ketoconazole
fungal_infection	posaconazole
fungal_infection	clotrimazole
fungal_infection	mepartricin
fungal_infection	anidulafungin
fungal_infection	eberconazole
fungal_infection	albaconazole
fungal_infection	sulconazole
fungal_infection	saperconazole
fungal_infection	pentamidine
fungal_infection	micafungin
fungal_infection	atovaquone
fungal_infection	flutrimazole
fungal_infection	tioconazole
fungal_infection	amphotericin_b
fungal_infection	naftifine
fungal_infection	oxiconazole
fungal_infection	natamycin
fungal_infection	chlorphenesin
fungal_infection	benzoic_acid
fungal_infection	fosfluconazole
fungal_infection	flucytosine
fungal_infection	terbinafine
fungal_infection	antifungal
fungal_infection	sertaconazole
fungal_infection	terconazole
fungal_infection	rilopirox
fungal_infection	miconazole
fungal_infection	liranaftate
fungal_infection	genaconazole
fungal_infection	bifonazole
cancer_pain	sp-sap
cancer_pain	ifenprodil
cancer_pain	neramexane
cancer_pain	dihydrocodeine
cancer_pain	flupirtine
headache	ergotamine
headache	pizotyline
headache	nociceptin
headache	butalbital
hairy_cell_leukemia	peginterferon_alfa-2a
hairy_cell_leukemia	interferon_alfacon-1
hairy_cell_leukemia	cladribine
hairy_cell_leukemia	pentostatin
graft-versus-host_disease	flavopiridol
pulmonary_embolism	alteplase
pulmonary_embolism	phenindione
pulmonary_embolism	streptokinase
apnea	xanthine
endometriosi	nafarelin
endometriosi	ciglitazone
endometriosi	pgl-2
endometriosi	alfa-interferon
endometriosi	asoprisnil
endometriosi	pf-02367982
endometriosi	dienogest
endometriosi	lhrh
bacillus_anthracis_infection	avp-21d9
bacillus_anthracis_infection	immune_globulin
bacillus_anthracis_infection	biothrax
bacillus_anthracis_infection	nisin
bacillus_anthracis_infection	alpha_1_antitrypsin
bacillus_anthracis_infection	anthrax_vaccine
viral_infection	sorivudine
viral_infection	cyclocreatine
viral_infection	arbidol
viral_infection	pleconaril
viral_infection	penciclovir
viral_infection	inosine_pranobex
viral_infection	bropirimine
viral_infection	oragen
viral_infection	ridostin
viral_infection	n-methanocarbathymidine
viral_infection	pirodavir
viral_infection	aciclovir
viral_infection	menomune
viral_infection	viramidine
viral_infection	valaciclovir
viral_infection	antiviral_agent
viral_infection	ganciclovir
viral_infection	lobucavir
viral_infection	chpmpc
viral_infection	valganciclovir
viral_infection	trifluridine
viral_infection	famciclovir
viral_infection	t-cell_receptor
osteoporosi	ap22408
osteoporosi	calcium-sensing_receptor_antagonist
osteoporosi	sodium_fluoride
osteoporosi	trk-530
osteoporosi	pth-cbd
osteoporosi	strontium_ranelate
osteoporosi	lasofoxifene
osteoporosi	nps-2143
osteoporosi	diphyllin
osteoporosi	raloxifene
osteoporosi	sb-273005
osteoporosi	ipriflavone
osteoporosi	calcium
osteoporosi	salmon_calcitonin
osteoporosi	rhpth
osteoporosi	daniplestim
osteoporosi	testosterone
osteoporosi	follistatin
osteoporosi	tak-778
osteoporosi	tiludronic_acid
gallbladder_disease	iodipamide
gallbladder_disease	tyropanoate_sodium
solid_tumour	abt-869
solid_tumour	ambazone
solid_tumour	gem_231
solid_tumour	ifn-beta
solid_tumour	rc-3095
solid_tumour	mitonafide
solid_tumour	npi-0052
solid_tumour	anthracycline
solid_tumour	hmn-214
solid_tumour	ro_31-7453
solid_tumour	triciribine
solid_tumour	apolizumab
solid_tumour	ap5280
solid_tumour	mkt-077
solid_tumour	e-3810
solid_tumour	enzastaurin
solid_tumour	tipifarnib
solid_tumour	lipoteichoic_acid
solid_tumour	cep-5214
solid_tumour	abt-751
solid_tumour	perifosine
solid_tumour	top-53
solid_tumour	pf-04605412
solid_tumour	sam486a
solid_tumour	ct-2584
solid_tumour	bnp1350
solid_tumour	l-377202
solid_tumour	cep-2563
solid_tumour	diflomotecan
solid_tumour	exatecan
solid_tumour	xk-469
solid_tumour	osi-930
solid_tumour	beta-lapachone
solid_tumour	chs-828
solid_tumour	lometrexol
solid_tumour	fzd7
solid_tumour	lactoferrin
solid_tumour	nb-506
solid_tumour	adozelesin
solid_tumour	th-302
solid_tumour	chloride
solid_tumour	ag2034
solid_tumour	becatecarin
solid_tumour	vx-680
solid_tumour	tecogalan_sodium
solid_tumour	carzelesin
solid_tumour	drf-1042
solid_tumour	nolatrexed
solid_tumour	tetrahydrouridine
solid_tumour	tariquidar
solid_tumour	cystemustine
solid_tumour	hrgp
solid_tumour	wx-uk1
solid_tumour	sodium_stibogluconate
solid_tumour	pgf2alpha
solid_tumour	t-0128
solid_tumour	es-285
solid_tumour	uft
solid_tumour	abt-510
solid_tumour	troxacitabine
solid_tumour	abt-100
solid_tumour	vitaxin
solid_tumour	nc-190
solid_tumour	e7820
solid_tumour	tnp-351
solid_tumour	hif-1alpha
solid_tumour	penclomedine
solid_tumour	fr-118487
solid_tumour	su5416
solid_tumour	botulinum_toxin
solid_tumour	lerafaon
solid_tumour	kw-2149
solid_tumour	pk1
solid_tumour	indium-111
solid_tumour	xl880
solid_tumour	sabarubicin
skin_allergie	diflorasone
skin_allergie	mometasone
convulsion	anidulafungin
cardiac_arrhythmia	nibentan
cardiac_arrhythmia	aprindine
cardiac_arrhythmia	diadenosine_tetraphosphate
cardiac_arrhythmia	terikalant
cardiac_arrhythmia	draflazine
cardiac_arrhythmia	ambasilide
cardiac_arrhythmia	practolol
cardiac_arrhythmia	eniporide
cardiac_arrhythmia	levosemotiadil
hiv_infection	saquinavir
hiv_infection	prostratin
hiv_infection	stavudine
hiv_infection	anti-ccr5_mab
hiv_infection	sch-c
hiv_infection	efavirenz
hiv_infection	baicalin
hiv_infection	oligonucleotide
hiv_infection	tipranavir
hiv_infection	capravirine
hiv_infection	abacavir
hiv_infection	naltrexone
hiv_infection	gpg
hiv_infection	ritonavir
hiv_infection	penciclovir
hiv_infection	nnrti
hiv_infection	z-100
hiv_infection	acemannan
hiv_infection	atazanavir
hiv_infection	gs-9160
hiv_infection	dicaffeoyltartaric_acid
hiv_infection	zalcitabine
hiv_infection	emtricitabine
hiv_infection	didanosine
hiv_infection	zidovudine
hiv_infection	hiv_vaccine
hiv_infection	gs-9148
hiv_infection	bms-488043
hiv_infection	etravirine
hiv_infection	aidsvax
hiv_infection	recombinant_tat_protein_vaccine
hiv_infection	enfuvirtide
hiv_infection	s-1360
hiv_infection	ar177
hiv_infection	non-nucleoside_reverse_transcriptase_inhibitor
hiv_infection	dicaffeoylquinic_acid
hiv_infection	nevirapine
hiv_infection	elvucitabine
hiv_infection	pro_542
hiv_infection	amprenavir
hiv_infection	dapivirine
hiv_infection	pro-2000
hiv_infection	delavirdine
hiv_infection	fosamprenavir
hiv_infection	fp-21399
hiv_infection	tnx-355
hiv_infection	tenofovir
hiv_infection	hiv_integrase_inhibitor
hiv_infection	pentamidine
hiv_infection	lopinavir
hiv_infection	indinavir
hiv_infection	gs-8374
